# Supplementary material for: MPK3- and MPK6-mediated VLN3 phosphorylation regulates actin dynamics during stomatal immunity in Arabidopsis
Source: Nat Commun. 2021 Nov 9;12:6474. doi: 10.1038/s41467-021-26827-2 (PMC8578381; doi:10.1038/s41467-021-26827-2)
Supplement: Supplementary file 13 — Source Data [file 41467_2021_26827_MOESM13_ESM.xlsx]

## Sheet: Figure 1
Figure 1a						Figure 1d								Figure 1e								Figure 1g
	Replicate	WT	vln3-1	vln3-2		No.	WT mock	WT Pst	vln3-1 mock	vln3-1 Pst	vln3-2 mock	vln3-2 Pst		No.	WT mock	WT flg22	vln3-1 mock	vln3-1 flg22	vln3-2 mock	vln3-2 flg22		No.	WT	vln3-1	vln3-2
Bacterial growth log(cfu/g)	1	4.46304	6.25043	6.56565		1	0.333333	0.4028	0.293095	0.2519	0.325316	0.460326		1	0.415513	0.209615	0.403111	0.411398	0.662587	0.580532		1	120	80	220
	2	4.81235	6.17692	5.64635		2	0.2	0.403527	0.318139	0.273395	0.349618	0.345667		2	0.45787	0.30439	0.460169	0.250002	0.316778	0.433276		2	160	150	120
	3	4.72893	6.13787	6.42731		3	0.356886	0.283831	0.354648	0.210917	0.34836	0.409915		3	0.413702	0.24254	0.396869	0.354839	0.465356	0.505144		3	110	80	200
	Ave.	4.66811	6.18841	6.2131		4	0.499603	0.307146	0.346513	0.328465	0.322409	0.374827		4	0.367609	0.268164	0.433819	0.434118	0.458629	0.620175		4	160	90	110
	S.D.	0.182426	0.057155	0.495674		5	0.425734	0.325895	0.424043	0.396496	0.314062	0.363808		5	0.333333	0.268735	0.543813	0.403831	0.438527	0.458686		5	150	110	150
						6	0.406359	0.203912	0.333333	0.227625	0.298397	0.296019		6	0.543985	0.343596	0.590381	0.514496	0.426786	0.415223		6	110	80	130
	Tukey's test	P Value				7	0.351451	0.186024	0.406057	0.398017	0.340007	0.392233		7	0.328793	0.309498	0.412082	0.442712	0.548534	0.511407		7	80	160	220
	WT vs. vln3-1	0.0022				8	0.335001	0.401984	0.443391	0.180152	0.242532	0.350961		8	0.411824	0.30715	0.279961	0.340553	0.385848	0.523056		8	120	90	270
	WT vs. vln3-2	0.002				9	0.283434	0.42857	0.331599	0.249131	0.390055	0.435365		9	0.476131	0.173288	0.398771	0.288407	0.410354	0.455316		9	130	160	100
	vln3-1 vs. vln3-2	0.9947				10	0.343081	0.249993	0.323263	0.286141	0.358017	0.375209		10	0.510854	0.31348	0.435641	0.467269	0.490577	0.385736		10	230	120	190
						11	0.36538	0.319257	0.287882	0.294121	0.321171	0.399337		11	0.512204	0.310993	0.653049	0.499483	0.632467	0.598457		11	80	130	130
						12	0.381734	0.423559	0.383977	0.310594	0.405604	0.345641		12	0.647129	0.305388	0.366086	0.403595	0.52154	0.519869		12	100	110	290
						13	0.400005	0.44945	0.359173	0.361625	0.353548	0.377452		13	0.550437	0.34184	0.472308	0.469442	0.541534	0.549986		13	90	140	70
						14	0.353547	0.471407	0.21194	0.433647	0.321527	0.41686		14	0.434618	0.257518	0.42385	0.507365	0.444996	0.435644		14	240	150	130
Figure 1b						15	0.445605	0.554696	0.317536	0.259344	0.433647	0.375551		15	0.772231	0.285532	0.333336	0.395571	0.385713	0.526245		15	220	90	160
	Replicate	WT	vln3-1	vln3-2		16	0.322417	0.261994	0.424923	0.332181	0.393336	0.417765		16	0.507365	0.321414	0.504296	0.529872	0.362174	0.421054		16	120	140	150
Bacterial growth log(cfu/g)	1	5.34823	6.08645	5.90765		17	0.393341	0.242534	0.388299	0.41686	0.370113	0.400011		17	0.488846	0.31003	0.406618	0.404964	0.378508	0.424271		17	240	160	100
	2	5.49819	6.01656	6.13851		18	0.290622	0.443764	0.440038	0.289747	0.434378	0.275783		18	0.299426	0.341748	0.377651	0.557085	0.319435	0.54234		18	110	150	150
	3	5.37914	6.54043	5.8933		19	0.296096	0.369421	0.476944	0.322369	0.306739	0.401111		19	0.533238	0.321082	0.637049	0.452683	0.391695	0.525359		19	170	140	110
	Ave.	5.40852	6.21448	5.97982		20	0.323394	0.237027	0.496275	0.350531	0.313601	0.399137		20	0.444995	0.271603	0.38095	0.542326	0.409529	0.479608		20	210		130
	S.D.	0.0791807	0.284434	0.137615		21	0.365384	0.221882	0.512148	0.300423	0.325397	0.376119		21	0.584097	0.438536	0.461772	0.527916	0.463424	0.478029		21	170		170
						22	0.482813	0.278839	0.373383	0.335255	0.382045	0.455955		22	0.35624	0.191045	0.310354	0.547704	0.450108	0.50985		22	120		60
	Tukey's test	P Value				23	0.484561	0.227044	0.474037	0.31394	0.235704	0.480182		23	0.436645	0.347552	0.425863	0.580206	0.387426	0.63433		23	120		90
	WT vs. vln3-1	0.0046				24	0.445678	0.268	0.246575	0.329063	0.354596	0.508192		24	0.601224	0.344045	0.405345	0.601056	0.495255	0.460394		24	90		150
	WT vs. vln3-2	0.023				25	0.621925	0.222655	0.315782	0.257006	0.545676	0.38809		25	0.449999	0.350828	0.35518	0.630574	0.346893	0.651165		25	120		170
	vln3-1 vs. vln3-2	0.344				26	0.490624	0.369837	0.404964	0.298471	0.362496	0.297895		26	0.640188	0.346588	0.342408	0.55287	0.42047	0.37366		26	100		130
						27	0.356231	0.316231	0.493074	0.27735	0.287548	0.478541		27	0.510912	0.388287	0.656872	0.4306	0.344231	0.608231		27	60
						28	0.384724	0.271166	0.355966	0.392232	0.340675	0.367781		28	0.463063	0.370592	0.272726	0.641093	0.549532	0.498975		28	140
						29	0.353137	0.309604	0.464466	0.157672	0.26652	0.439648		29	0.482687	0.455324	0.515082	0.72992	0.304185	0.449441		29	90
						30	0.535867	0.387482	0.622843	0.277357	0.239639	0.472172		30	0.47141	0.380153	0.399346	0.54632	0.431209	0.482569		30	90
						31	0.384611	0.319916	0.318073	0.271166	0.315069	0.455249		31	0.597433	0.342995	0.386898	0.493076	0.512292	0.482569		31	80
Figure 1f						32	0.412237	0.413398	0.418388	0.333323	0.407824	0.342411		32	0.71247	0.333333	0.606278	0.43724	0.335153	0.449328		32	180
	Replicate	WT	vln3-1	vln3-2		33	0.605918	0.173243	0.39666	0.336339	0.455955	0.384325		33	0.333339	0.45349	0.391302	0.42488	0.474048	0.528658		33	100
Bacterial growth log(cfu/g)	1	5.34823	5.48645	5.90765		34	0.437965	0.222076	0.653156	0.256312	0.383486	0.348076		34	0.5	0.250005	0.42735	0.434618	0.488839	0.531037		34	80
	2	4.79819	6.01656	6.13851		35	0.631602	0.298402	0.444135	0.285705	0.352327	0.317161		35	0.464339	0.243615	0.40383	0.434618	0.352876	0.576214		35	160
	3	4.57914	6.54043	5.8933		36	0.407414	0.374944	0.625455	0.355361	0.384325	0.554703		36	0.503797	0.225193	0.430402	0.462253	0.4541	0.488903		36
	Ave.	4.90852	6.01448	5.97982		37	0.460394	0.411054	0.231233	0.243118	0.379236	0.39811		37	0.508463	0.293611	0.445675	0.447817	0.620168	0.419135		37
	S.D.	0.396238	0.526991	0.137615		38	0.452214	0.223611	0.473434	0.343407	0.469256	0.311831		38	0.516864	0.335866	0.559014	0.572753	0.565221	0.392234		38
						39	0.437231	0.337247	0.322487	0.403421	0.303199	0.360085		39	0.5	0.283823	0.461743	0.221885	0.657227	0.441725		39
						40	0.542314	0.237026	0.378917	0.430159	0.469256	0.327662		40	0.505143	0.458631	0.499996	0.433866	0.366368	0.408943		40
	Tukey's test	P Value				41	0.499678	0.213745	0.37875	0.332881	0.355966	0.401724		41	0.259942	0.338923	0.416859	0.353234	0.460883	0.309604		41
	WT vs. vln3-1	0.0303				42	0.578603	0.263112	0.477807	0.520688	0.333339	0.3761		42	0.516234	0.220558	0.554695	0.346151	0.468526	0.596734		42
	WT vs. vln3-2	0.0345				43	0.384114	0.30263	0.353093	0.485636	0.383484	0.410258		43	0.583331	0.285837	0.553067	0.377447	0.452828	0.766959		43
	vln3-1 vs. vln3-2	0.9935				44	0.361426	0.156735	0.429836	0.400468	0.371742	0.423578		44	0.472309	0.283823	0.714281	0.529998	0.54534	0.306254		44
						45	0.421472	0.305633	0.463048	0.550361	0.430714	0.373223		45	0.456175	0.248763	0.424266	0.350353	0.515807	0.467369		45
						46	0.464685	0.195222	0.523417	0.564758	0.458122	0.459101		46	0.486509	0.304123	0.412081	0.433431	0.499347	0.525599		Ave.	132.857	122.632	150
						47	0.379293	0.308238	0.349863	0.445919	0.280368	0.312347		47	0.403831	0.246593	0.377122	0.347503	0.349211	0.488839		S.D.	49.4423	30.1555	55.857
						48	0.403421	0.141171	0.449038	0.447207	0.39282	0.407647		48	0.558155	0.316228	0.400475	0.404229	0.479948	0.456674
						49	0.463115	0.323907	0.342014	0.430643	0.378243	0.343589		49	0.442662	0.279377	0.439999	0.394941	0.415237	0.404308
						50	0.517813	0.295828	0.222144	0.425434	0.369484	0.618045		50	0.41027	0.370119	0.586794	0.384798	0.348735	0.474047		Tukey's test	P Value
						51	0.593408	0.285388	0.289418	0.316226	0.366462	0.333615		51	0.276537	0.409622	0.538461	0.482577	0.478298	0.486505		WT vs. vln3-1	0.7361
						52	0.463554	0.147744	0.394195	0.325963	0.350826	0.449509		52	0.419804	0.306789	0.466526	0.436562	0.38282	0.362141		WT vs. vln3-2	0.3568
						53	0.399996	0.291411	0.491376	0.272571	0.309182	0.473131		53	0.542326	0.272674	0.411049	0.340559	0.344904	0.344488		vln3-1 vs. vln3-2	0.1488
						54	0.32106	0.184294	0.492746	0.317852	0.424251	0.390772		54	0.498929	0.391063	0.429311	0.351448	0.357032	0.529993
						55	0.295129	0.201416	0.363295	0.407923	0.422147	0.346893		55	0.499025	0.396486	0.565684	0.339818	0.470762	0.519342
						56	0.409948	0.206152	0.409075	0.279024	0.301008	0.266237		56	0.492701	0.259069	0.550947	0.5	0.503655	0.43826
						57	0.318436	0.254797	0.450525	0.380166	0.393336	0.413022		57	0.348289	0.412319	0.479677	0.5099	0.438528	0.441851
						58	0.380879	0.27028	0.390514	0.50701	0.419714	0.498923		58	0.609878	0.293603	0.307322	0.384151	0.4557	0.413103
						59	0.407831	0.27943	0.413022	0.397153	0.447221	0.46556		59	0.399991	0.37489	0.620165	0.359407	0.553069	0.587226
						60	0.418631	0.166205	0.36647	0.42443	0.377302	0.508335		60	0.436645	0.413022	0.575872	0.451492	0.647376	0.359631
						61	0.300806	0.266902	0.400411	0.602073	0.325067	0.321906		61	0.489713	0.3802	0.653048	0.632455	0.32747	0.473941
						62	0.36487	0.304051	0.398012	0.59238	0.413936	0.271993		62	0.550707	0.352041	0.464512	0.458692	0.445641	0.378271
						63	0.365288	0.225194	0.529471	0.429428	0.559641	0.347554		63	0.41925	0.333041	0.424261	0.292053	0.329105	0.424832
						64	0.659972	0.227749	0.434857	0.566345	0.413944	0.517734		64	0.53748	0.287348	0.437237	0.280798	0.431875	0.392232
						65	0.420771	0.208309	0.428574	0.602204	0.383128	0.393382		65	0.461649	0.315143	0.544062	0.434297	0.380148	0.499988
						66	0.491081	0.249131	0.484191	0.466873	0.430159	0.323182		66	0.459126	0.527916	0.412239	0.419134	0.472172	0.471852
						67	0.38585	0.271969	0.533244	0.41718	0.406583	0.342244		67	0.491933	0.293613	0.365608	0.498981	0.447214	0.394322
						68	0.528861	0.299848	0.333333	0.582995	0.447211	0.450914		68	0.527201	0.299203	0.678512	0.306344	0.517813	0.485062
						69		0.261895	0.32461	0.400618	0.420541	0.42964		69	0.458712	0.390436	0.40261	0.343002	0.635186	0.428748
						70		0.28835	0.528534	0.426178	0.374264	0.371388		70	0.474835	0.283283	0.436604	0.48373	0.402605	0.484264
						71		0.169456	0.583944	0.555551	0.419245	0.373284		71	0.525219	0.30772	0.559024	0.315838	0.511653	0.41207
						72		0.214896	0.291901	0.632884	0.466368	0.413318		72	0.464984	0.360299	0.277352	0.471761	0.374827	0.424918
						73		0.289066	0.484693	0.532768	0.460198	0.319628		73	0.450264	0.383486	0.59015	0.284235	0.523212	0.293619
						74		0.267679	0.315931	0.415225	0.449597	0.343747		74	0.398165	0.333333	0.486402	0.458743	0.499416	0.588223
						75		0.215569	0.378844	0.523314	0.358594	0.349211		75	0.729927	0.386832	0.59646	0.416502	0.32743	0.45349
						76		0.262798	0.35886	0.452763	0.438534	0.328718		76	0.464727	0.34424	0.533784	0.430653	0.460434	0.36102
						77		0.395796	0.427451	0.343003	0.472309	0.44376		77	0.424842	0.460083	0.382085	0.456341	0.399991	0.421054
						78		0.323765	0.357196	0.353252	0.388289	0.441231		78	0.537487	0.274725	0.325394	0.482869	0.406028	0.38106
						79		0.25278	0.357185	0.347891	0.473302	0.441723		79	0.643926	0.369492	0.470771	0.437237	0.511653	0.41202
						80		0.269536	0.506459	0.380791	0.437042	0.490286		80	0.572718	0.585204	0.350825	0.427486	0.447904	0.502569
						81		0.306809	0.290987	0.433859	0.442649			81	0.376009	0.369853	0.549585	0.301851	0.429787	0.303757
						82			0.418994	0.496926	0.403603			82	0.521449	0.516016	0.392236	0.232813	0.405497	0.593875
						83			0.448751	0.406587	0.575507			83	0.552075	0.246937	0.53748	0.447208	0.477364	0.609869
						84			0.470354	0.455326	0.528976			84	0.486234	0.342999	0.620168	0.518048	0.47141	0.378508
						85			0.45349	0.552148	0.568179			85	0.606425	0.426878	0.445677	0.57412	0.35852	0.384101
						86			0.608913	0.411769	0.501665			86	0.400176	0.372039	0.528495	0.345812		0.388021
						87			0.322581	0.499049	0.589247			87	0.471832	0.550365	0.473976	0.349214		0.405497
						88			0.359631	0.578205	0.398164			88	0.468874	0.383486	0.438532	0.315143		0.479522
						89			0.493203	0.500007	0.357185			89	0.583934	0.307154	0.596796	0.4076		0.422005
						90			0.324339	0.321418	0.453108			90	0.447214	0.323448	0.434867	0.410841		0.494976
						91			0.484264	0.434611	0.392228			91	0.361933	0.268808	0.334652	0.461539		0.346581
						92			0.442721	0.46574	0.274111			92	0.366047	0.58723	0.451497	0.366129		0.45808
						93			0.401111	0.57953	0.328618			93	0.41925		0.515804	0.423744		0.291972
						94			0.458319	0.382815	0.33981			94	0.441128		0.56074	0.469772		0.562195
						95			0.383554	0.626008	0.587619			95	0.430806		0.460179	0.411976		0.424838
						96				0.439415	0.351372			96	0.569591		0.532151	0.467499		0.53215
						97				0.480236	0.342403			97	0.734032		0.420507	0.353234		0.360553
						98				0.381975	0.391073			98	0.419134		0.323561	0.428247		0.418741
						99				0.349211	0.437965			99	0.401372		0.461067	0.405345		0.447207
						100				0.324295	0.409164			100	0.433235		0.455249	0.272466		0.463766
						101				0.333546				101	0.368418		0.504349	0.468183		0.533336
						102				0.417302				102	0.490576		0.614294	0.326324		0.447773
						103				0.473434				103	0.477618		0.430149	0.442685		0.312424
						104				0.529314				104	0.575154		0.454338	0.516683		0.335927
						105				0.454978				105	0.46243		0.569973	0.366396		0.485075
						106				0.536901				106	0.606645		0.5324	0.438527
						107				0.467894				107	0.481269		0.358179	0.303551
						108				0.667008				108	0.286748		0.552834	0.327444
						Ave.	0.417645	0.286609	0.407945	0.40024	0.38979	0.395795		109	0.454074		0.424181	0.43608
						S.D.	0.091525	0.0820075	0.0886552	0.10912	0.0744849	0.0666381		110	0.458313		0.548528	0.415641
														111	0.399998		0.67173	0.41695
														112	0.551344		0.516683
							Tukey's multiple comparisons test		P Value					113	0.588459		0.395922
							WT mock vs. WT Pst		<0.0001					114	0.642025		0.390044
							WT mock vs. vln3-1mock		0.982					115	0.630594		0.658197
							WT mock vs. vln3-1Pst		0.792					116	0.714364		0.563395
							WT mock vs. vln3-2mock		0.3272					117	0.45412		0.458151
							WT mock vs. vln3-2Pst		0.6536					118	0.5		0.499995
							WT Pst vs. vln3-1mock		<0.0001					119	0.464481		0.480006
							WT Pst vs. vln3-1Pst		<0.0001					120	0.460083		0.560836
							WT Pst vs. vln3-2mock		<0.0001					121	0.600843
							WT Pst vs. vln3-2Pst		<0.0001					122	0.41914
							vln3-1mock vs. vln3-1Pst		0.989					123	0.364948
							vln3-1mock vs. vln3-2mock		0.6956					124	0.544935
							vln3-1mock vs. vln3-2Pst		0.9422					125	0.591049
							vln3-1Pst vs. vln3-2mock		0.9552					126	0.618343
							vln3-1Pst vs. vln3-2Pst		0.9994					127	0.506423
							vln3-2mock vs. vln3-2Pst		0.9975					128	0.475074
														129	0.282215
														130	0.476938
														131	0.44297
														132	0.670697
														133	0.54632
														134	0.479954
														135	0.472413
														136	0.463543
														137	0.311893
														138	0.383488
														Ave.	0.48546	0.337259	0.471669	0.429293	0.449094	0.463048
														S.D.	0.0959117	0.0796913	0.0960932	0.0915139	0.0840826	0.0856082
																Tukey's multiple comparisons test		P Value
																WT mock vs. WT flg22		<0.0001
																WT mock vs. vln3-1mock		0.8226
																WT mock vs. vln3-1flg22		<0.0001
																WT mock vs. vln3-2mock		0.0404
																WT mock vs. vln3-2flg22		0.3878
																WT flg22 vs. vln3-1mock		<0.0001
																WT flg22 vs. vln3-1flg22		<0.0001
																WT flg22 vs. vln3-2mock		<0.0001
																WT flg22 vs. vln3-2flg22		<0.0001
																vln3-1mock vs. vln3-1flg22		0.005
																vln3-1mock vs. vln3-2mock		0.4853
																vln3-1mock vs. vln3-2flg22		0.9798
																vln3-1flg22 vs. vln3-2mock		0.6463
																vln3-1flg22 vs. vln3-2flg22		0.0658
																vln3-2mock vs. vln3-2flg22		0.8956

## Sheet: Figure 2
Figure 2a											Figure 2c											Figure 2d
											MPK3
Figure 2e
	Replicate	MPK3				MPK6
		VLN3	S779A	S850A	2A	VLN3	S779A	S850A	2A
	1	80.2904	54.3432	72.6224	61.74	88.5808	69.1416	82.5112	63.0568
	2	87.1071	59.6906	78.4943	69.8499	86.6532	65.1953	79.5204	68.0619		MPK6
	3	79.725	61.9998	83.0742	60.9252	78.6394	45.6162	68.0086	50.7264
	4	78.996	54.759	80.642	52.479	82.925	52.563	74.088	56.993
	Ave.	81.5296	57.6982	78.7082	61.2485	84.1996	58.129	76.032	59.7095
	S.D.	3.75588	3.75804	4.46782	7.1001	4.38769	10.9356	6.38495	7.5065
	Tukey's multiple comparisons test			P Value		Tukey's multiple comparisons test			P Value
	VLN3 vs. S779A			<0.0001		VLN3 vs. 779A			0.0021
	VLN3 vs. S850A			0.8515		VLN3 vs. 850A			0.465
	VLN3 vs. 2A			0.0004		VLN3 vs. 2A			0.0034
	S779A vs. S850A			0.0003		779A vs. 850A			0.0283
	S779A vs. 2A			0.7461		779A vs. 2A			0.991
	S850A vs. 2A			0.0016		850A vs. 2A			0.0469
Figure 2e															Figure 2f														Figure 2g										Figure 2h

## Sheet: Figure 3
Figure 3a		WT		vln3-1		VLN3		S779A		S779D		S850A		S850D		2A		2D			Figure 3b	Replicate	WT	vln3-1	VLN3	779A	779D	850A	850D	2A	2D
	No.	mock	flg22	mock	flg22	mock	flg22	mock	flg22	mock	flg22	mock	flg22	mock	flg22	mock	flg22	mock	flg22			1	7.43884	8.15029	7.07213	8.2248	7.21693	7.01068	7.12386	8.41858	6.95437
	1	0.597738	0.278418	0.435845	0.506003	0.466819	0.36965	0.591862	0.345361	0.785714	0.308264	0.520046	0.376424	0.721184	0.457183	0.489571	0.657769	0.273399	0.0868358			2	7.27484	8.35514	6.91592	8.49743	7.05878	7.16941	6.96133	8.58929	7.03658
	2	0.690932	0.348837	0.60799	0.566038	0.626126	0.534211	0.526024	0.631343	0.708661	0.295539	0.824713	0.287856	0.665248	0.325803	0.398942	0.569143	0.341014	0.700261			3	7.29805	7.9063	6.87203	8.64911	7.11905	6.99432	7.99337	8.79103	6.9855
	3	0.556274	0.3809	0.407614	0.666193	0.709184	0.382826	0.331313	0.345855	0.428177	0.176387	0.728467	0.444543	0.483923	0.278864	0.518092	0.47261	0.32	0.934993			4	7.29185	8.00329	6.92513	8.0778	7.06993	6.86368	6.97686	8.27158	6.80737
	4	0.663537	0.259179	0.717916	0.547203	0.464889	0.320379	0.627155	0.441767	0.223404	0.305949	0.450549	0.331033	0.735955	0.509742	0.537582	0.666888	0.318519	0.225371			5	7.44505	8.0533	7.01903	8.79611	7.26605	7.14132	8.14037	8.93803	7.1325
	5	0.456094	0.222798	0.587082	0.519298	0.591579	0.360444	0.256787	0.911215	0.598377	0.238994	0.586797	0.473737	0.415631	0.32938	0.854643	0.318396	0.542797	0.291998			6	7.33724	8.13724	6.95336	8.45711	7.13159	7.05814	7.35952	8.59963	6.99215
	6	0.435103	0.47191	0.935543	0.392318	0.355685	0.43875	0.492891	0.557225	0.502404	0.610837	0.910526	0.0606024	0.250346	0.168634	0.670547	0.732331	0.352484	0.73653			Ave.	7.34764	8.10093	6.9596	8.45039	7.14372	7.03959	7.42589	8.60136	6.98475
	7	0.742525	0.437681	0.633136	0.639831	0.381256	0.379452	0.633015	0.597325	0.24102	0.262712	0.69419	0.48868	0.385629	0.663544	0.653928	0.600264	0.564792	0.372815			S.D.	0.0758774	0.153661	0.0734835	0.264948	0.0821472	0.110793	0.518764	0.241507	0.106733
	8	0.633178	0.461219	0.463391	0.654618	0.394184	0.381333	0.477387	0.466576	0.680713	0.285938	0.568224	0.213914	0.294118	0.566626	0.636265	0.719092	0.602007	0.426633
	9	0.614148	0.4775	0.854512	0.406907	0.609314	0.508387	0.417949	0.750623	0.419236	0.177465	0.521236	0.399593	0.457831	0.370408	0.395551	0.603354	0.695431	0.262586				Tukey's multiple comparisons test			P Value
	10	0.85994	0.398884	0.932743	0.867784	0.377358	0.275274	0.544393	0.695341	0.432584	0.545946	0.671706	0.321442	0.645749	0.36043	0.441589	0.879329	0.880282	0.417805				WT vs. vln3-1			<0.0001
	11	0.545547	0.781041	0.538231	0.608219	1.09574	0.402418	0.611486	0.463284	0.71308	0.770197	0.73494	0.239597	0.625	0.428411	0.566275	0.575985	0.490446	0.353114				WT vs. VLN3			0.1006
	12	0.810914	0.597477	0.397936	0.577731	0.558087	0.455587	0.603482	0.741636	0.551313	0.227384	0.463018	0.0975216	0.583942	0.555059	0.811189	0.718639	0.385629	0.379079				WT vs. 779A			<0.0001
	13	0.394761	0.636829	0.388328	0.858527	0.706024	0.5	0.260116	0.594675	0.634267	0.517084	0.483077	0.467359	0.507246	0.339398	0.637562	0.477728	0.580838	0.352134				WT vs. 779D			0.8218
	14	0.624685	0.775974	0.362353	0.544034	0.508834	0.413063	0.391371	0.380497	0.694497	0.427225	0.311189	0.483187	0.393742	0.304113	0.551136	0.423968	0.477273	0.112941				WT vs. 850A			0.3341
	15	0.497283	0.659794	0.427481	0.378378	0.435208	0.128511	0.421348	0.33877	0.760349	0.429457	0.334432	0.720544	0.830696	0.377388	0.666071	0.814611	0.443586	0.57193				WT vs. 850D			0.9995
	16	0.455627	0.337325	0.517467	0.734015	0.407285	0.375691	0.729167	0.485137	0.678095	0.102064	0.478702	0.284273	0.624473	0.550407	0.449941	0.734464	0.39019	0.182466				WT vs. 2A			<0.0001
	17	0.614654	0.486486	0.571053	0.346014	0.436937	0.288336	0.413076	0.458947	0.741641	0.276	0.460018	0.548368	0.349593	0.388987	0.662409	0.667939	0.69788	0.328769				WT vs. 2D			0.1527
	18	0.59127	0.805022	0.69821	0.6	0.431193	0.275693	0.35768	0.799544	0.501661	0.508571	0.300752	0.242535	0.568069	0.353931	0.388466	0.55527	0.365112	0.14265				vln3-1 vs. VLN3			<0.0001
	19	0.824356	0.826087	0.390244	0.802385	0.577367	0.30988	0.528846	0.757216	0.220314	0.182491	0.475155	0.353791	0.426301	0.322002	0.511494	0.576729	0.317013	0.30577				vln3-1 vs. 779A			0.1882
	20	0.571728	0.443497	0.458674	0.491018	0.532432	0.183445	0.554979	0.273736	0.36742	0.187572	0.37561	0.489408	0.511173	0.538139	0.698514	0.463216	0.751361	0.424224				vln3-1 vs. 779D			<0.0001
	21	0.645914	0.551683	0.501037	1.00362	0.575526	0.435294	0.446809	0.463659	0.547222	0.56621	0.367036	0.909143	0.778784	0.389805	0.647727	0.847847	0.754682	0.202729				vln3-1 vs. 850A			<0.0001
	22	0.616943	0.494689	0.485742	0.840824	0.69375	0.45915	0.55977	0.393124	0.465487	0.74026	0.794979	0.464043	0.533981	0.236505	0.169442	0.667475	0.517647	1.11027				vln3-1 vs. 850D			0.0002
	23	0.661406	0.312614	0.62905	0.732984	0.40772	0.313859	0.635432	0.679128	0.604426	0.0858124	0.491396	0.352271	0.596367	0.279274	0.686424	0.67495	0.719298	0.171421				vln3-1 vs. 2A			0.011
	24	0.622249	0.453237	0.616848	0.567568	0.397849	0.360115	0.633456	0.841163	0.22502	0.25945	0.452575	0.523744	0.605042	0.371769	0.574586	0.838171	0.583333	0.108101				vln3-1 vs. 2D			<0.0001
	25	0.601675	0.372152	0.543706	0.758221	0.3728	0.320926	0.502355	0.341104	0.831595	0.324149	0.342327	0.561581	0.621762	0.314565	0.254405	0.836192	0.411356	0.0850202				VLN3 vs. 779A			<0.0001
	26	0.82493	0.388807	0.695375	0.608772	0.535284	0.574371	0.586957	1.3732	0.508584	0.269716	0.455215	0.334945	0.506897	0.376596	0.379012	0.818626	0.344619	0.135309				VLN3 vs. 779D			0.8895
	27	0.518919	0.273308	0.739206	0.537415	0.491275	0.265583	0.436255	0.676983	0.247539	0.374408	0.310943	0.372465	0.347826	0.355052	0.755319	0.693365	0.449868	0.496529				VLN3 vs. 850A			0.9995
	28	0.521438	0.325352	0.640417	0.413078	0.564952	0.40979	0.406542	0.371542	0.35649	0.0965693	0.350133	0.274277	0.37284	0.678957	0.391582	0.548086	0.379209	0.374971				VLN3 vs. 850D			0.0227
	29	0.617318	0.378026	0.758621	0.870662	0.954876	0.556522	0.376426	0.711628	0.483311	0.200581	0.402418	0.523493	0.51277	0.652758	0.382514	0.865501	0.505682	0.324774				VLN3 vs. 2A			<0.0001
	30	0.456599	0.267213	0.564307	0.40885	0.545746	0.486486	0.606474	0.592443	0.516447	0.33376	0.616862	0.660012	0.948718	0.681386	0.784682	0.712041	0.653005	0.289975				VLN3 vs. 2D			>0.9999
	31	0.424628	0.117582	0.534216	0.612313	0.390597	0.396594	0.841328	0.386831	0.30241	0.337226	0.537856	0.745425	0.396184	0.50042	0.44528	0.686959	0.659091	0.534098				779A vs. 779D			<0.0001
	32	0.570413	0.184598	0.717305	0.679412	0.436842	0.630885	0.818182	0.48973	0.501961	0.639903	0.399127	0.294058	0.365079	0.765578	0.768051	0.631046	0.699561	0.149986				779A vs. 850A			<0.0001
	33	0.459042	0.28145	0.543358	0.881024	0.535425	0.180144	0.71022	0.100746	0.365405	0.48913	0.730469	0.559628	0.354095	0.211204	0.820265	0.624468	0.685767	0.225205				779A vs. 850D			<0.0001
	34	0.554295	0.245528	0.541231	0.528031	0.783818	0.575137	0.446194	0.384709	0.110985	0.309145	0.572193	0.315491	0.473274	0.317562	0.692961	0.675718	0.518414	0.209099				779A vs. 2A			0.9621
	35	0.496957	0.357751	0.408207	0.790576	0.673797	0.4174	0.463663	0.313539	0.300117	0.470745	0.415068	0.216777	0.479258	0.297938	0.396282	0.51966	0.736648	0.187237				779A vs. 2D			<0.0001
	36	0.509225	0.431154	0.438356	0.393481	0.747405	0.268126	0.441137	0.737578	0.429098	0.438323	0.605428	0.262228	0.323111	0.303956	0.716876	0.809033	0.496552	0.176027				779D vs. 850A			0.9965
	37	0.486686	0.330781	0.326496	0.525481	0.870968	0.500578	0.403186	0.45905	0.282828	0.376812	0.290875	0.337792	0.56445	0.370208	0.93913	0.569305	0.628655	0.88617				779D vs. 850D			0.451
	38	0.615711	0.343575	0.5818	0.78811	0.499573	0.411215	0.464716	0.615052	0.494845	0.516595	0.807851	0.136362	0.471807	0.386026	0.472821	0.574702	0.619651	0.268733				779D vs. 2A			<0.0001
	39	0.557089	0.196822	0.698895	0.645425	0.543827	0.207703	0.374086	0.325228	0.27904	0.299745	0.315403	0.672437	0.775632	0.161888	0.866762	0.601748	0.305118	0.315201				779D vs. 2D			0.9491
	40	0.667173	0.320814	0.43389	0.27862	0.613251	0.301708	0.948225	0.648613	0.48153	0.353659	0.647619	0.390773	0.639344	0.545413	0.717548	0.862427	0.425676	0.519282				850A vs. 850D			0.1036
	41	0.496124	0.551876	0.465185	0.651799	0.447568	0.387725	0.409639	0.517016	0.43865	0.278963	0.415094	0.207944	0.459641	0.185498	0.857438	0.974249	0.444631	0.480108				850A vs. 2A			<0.0001
	42	0.51766	0.219124	0.555263	0.576596	0.48929	0.259549	0.27577	0.410811	0.570902	0.398658	0.403323	0.253561	0.507891	0.111321	0.433333	0.66295	0.416438	0.506693				850A vs. 2D			>0.9999
	43	0.516869	0.321752	0.319902	0.531453	0.634943	0.337472	0.710015	0.442019	0.451823	0.496063	0.637847	0.330084	0.573712	0.173728	0.770803	0.940239	0.437215	0.62648				850D vs. 2A			<0.0001
	44	0.615274	0.493289	0.632877	0.820276	0.725689	0.348611	0.701657	0.497238	0.565287	0.600815	0.304087	0.704193	0.399067	0.482001	0.457865	0.853766	0.683544	0.598631				850D vs. 2D			0.0376
	45	0.588542	0.413043	0.450321	0.588083	0.48986	0.381223	0.509158	0.49085	0.253835	0.265398	0.614194	0.255213	0.411765	0.476516	0.607004	0.776973	0.586364	0.347014				2A vs. 2D			<0.0001
	46	0.807601	0.510929	0.19551	0.429387	0.828321	0.479927	0.606579	0.674747	0.388693	0.556804	0.468798	0.432199	0.628968	0.663228	0.421283	0.608146	1.24766	0.218786
	47	0.627778	0.327965	0.325885	0.417311	0.452695	0.704545	0.409532	0.413586	0.347656	0.430962	0.119946	0.410276	0.448718	0.586273	0.480048	0.387494	0.434548	0.465262
	48	0.602251	0.353612	0.23329	0.989083	0.484925	0.574344	0.478378	0.606426	0.465549	0.332442	0.457447	0.468519	0.819568	0.48186	0.607497	0.836245	0.872	0.228681		Figure 3c		mock				NAPP1
	49	0.580962	0.141161	0.465378	0.350478	0.769613	0.329289	0.438972	0.466934	0.53229	0.615385	0.51269	0.507049	0.506705	0.420486	0.651214	0.872333	0.650794	0.598633			Replicate	SR	VLN3	S779A	S779D	SR	VLN3	S779A	S779D
	50	0.756238	0.275	0.403846	0.592523	0.595946	0.636426	0.31808	0.584137	0.570792	0.291607	0.779817	0.461845	0.928135	0.480796	0.369628	0.509839	0.799363	0.716809			1	6.85187	6.45051	6.90386	6.71591	8.41189	8.9848	8.81185	8.33395
	51	0.596354	0.224832	0.529289	0.490331	0.65	0.227438	0.757353	0.729577	0.364865	0.233577	0.669468	0.36522	0.408879	0.387555	0.670093	0.570994	0.495495	0.332386			2	6.9838	6.37506	7.74877	6.03907	9.09808	8.49003	8.94554	8.06328
	52	0.810445	0.566946	0.378125	0.532374	0.764151	0.775095	0.653488	0.323251	0.36642	0.36294	0.52	0.230452	0.480888	0.260262	0.446184	0.791129	0.543902	0.838761			3	7.00794	6.85765	6.7997	6.27003	8.8928	8.68688	8.80417	7.80624
	53	0.384863	0.502336	0.398564	0.655572	0.52459	0.379379	0.975309	0.378519	0.501305	0.544933	0.23545	0.370309	0.908612	0.228809	0.723577	0.679253	0.565916	0.732563			Ave.	6.94787	6.56107	7.15078	6.34167	8.80092	8.72057	8.85385	8.06783
	54	0.458763	0.165829	0.55627	0.51683	0.573	0.3913	0.6875	0.242915	0.350674	0.397695	0.474903	0.228453	0.525749	0.163549	0.427688	0.587744	0.513678	0.217443			S.D.	0.084014	0.259595	0.520491	0.344064	0.352196	0.249099	0.0794969	0.263884
	55	0.454662	0.665789	0.628205	0.558642	0.634	0.549277	0.746717	0.428571	0.419847	0.375	0.543408	0.542265	0.671141	0.250466	0.579065	0.946941	0.721893	0.902746
	56	0.467213	0.302108	0.429612	0.572271	0.365229	0.189394	0.762004	0.34174	0.429395	0.368512	0.731061	0.576333	0.406091	0.0944005	0.455224	0.856704	0.48307	0.463743
	57	0.495105	0.228097	0.674115	0.434837	0.457038	0.521103	0.513812	0.469954	0.601887	0.271186	0.610738	0.385976	0.570487	0.145203	0.515122	0.536103	0.486346	0.458619				Tukey's multiple comparisons test			Adjusted P Value
	58	0.750515	0.0926756	0.464789	0.319728	0.449721	0.455033	0.417156	0.392897	0.459406	0.242888	0.772727	0.474076	0.616667	0.298074	0.534954	0.864064	0.57645	0.592782				mock:MPK6SR vs. mock:VLN3			0.7589
	59	0.451823	0.274005	0.511482	0.418033	0.712644	0.392828	0.473684	0.537597	0.401003	0.415879	0.172026	0.374385	0.639661	0.231716	0.663701	0.481493	0.461066	0.312115				mock:MPK6SR vs. mock:779A			0.9888
	60	0.528804	0.284146	0.64695	0.587326	0.756654	0.513252	0.85575	0.518135	0.350939	0.608802	0.564991	0.512303	0.515521	0.408937	0.673367	0.851548	0.346547	0.384812				mock:MPK6SR vs. mock:779D			0.2765
	61	0.518911	0.473684	0.520216	0.472699	0.643969	0.240721	0.879925	0.518405	0.422136	0.195513	0.502695	0.535787	0.7125	0.549581	0.466457	0.816138	0.502879	0.863409				mock:MPK6SR vs. NAPP1:MPK6SR			<0.0001
	62	0.785276	0.31569	0.506173	0.550147	0.576577	0.313412	0.436526	0.446262	0.772496	0.349515	0.476844	0.260577	0.751252	0.346634	0.366914	0.651017	0.563397	0.622859				mock:MPK6SR vs. NAPP1:VLN3			<0.0001
	63	0.383178	0.217125	0.3789	0.52014	0.670064	0.324358	0.892548	0.784163	0.862934	0.688845	0.570384	0.224669	0.553606	0.339447	0.791733	0.588515	0.336114	0.243774				mock:MPK6SR vs. NAPP1:779A			<0.0001
	64	0.413043	0.288095	0.444186	0.576159	0.480382	0.304876	0.57162	0.487674	0.731148	0.324296	0.791781	0.688258	0.720654	0.26449	0.431887	0.471529	0.597039	0.550636				mock:MPK6SR vs. NAPP1:779D			0.0061
	65	0.579457	0.18652	0.532884	0.5	0.686722	0.422106	0.35226	0.585323	0.569209	0.295972	0.705172	0.529015	0.58885	0.571321	0.51719	0.898304	0.688691	0.62015				mock:VLN3 vs. mock:779A			0.305
	66	0.511111	0.328205	0.625	0.332777	0.490732	0.521612	1.08511	0.549483	0.640152	0.375	0.316731	0.205753	0.510234	0.388293	0.552463	0.582415	0.680608	0.407961				mock:VLN3 vs. mock:779D			0.9826
	67	0.461765	0.216822	0.73012	0.630952	0.594737	0.649524	0.514535	0.386266	0.658974	0.280808	0.43787	0.492195	0.39497	0.627889	0.589701	0.394656	0.570064	0.476279				mock:VLN3 vs. NAPP1:MPK6SR			<0.0001
	68	0.599793	0.368	0.709619	0.650472	0.520249	0.443032	0.383828	0.292135	0.623563	0.176136	0.493355	0.403808	0.467136	0.274629	0.274594	0.343784	0.667864	0.483842				mock:VLN3 vs. NAPP1:VLN3			<0.0001
	69	0.440678	0.150495	0.358566	0.373805	0.400726	0.532923	0.510319	0.74537	0.425729	0.319495	0.842697	0.287094	0.419875	0.376492	0.416996	0.668907	0.381313	0.361273				mock:VLN3 vs. NAPP1:779A			<0.0001
	70	0.501784	0.444227	0.210332	0.599179	0.4424	0.330732	0.363975	0.419034	0.846797	0.16108	0.493793	0.207339	0.509128	0.416867	0.584967	0.544694	0.416168	0.53175				mock:VLN3 vs. NAPP1:779D			0.0003
	71	0.676741	0.707158	0.193591	0.302823	0.263364	0.390614	0.837563	0.516129	0.694175	0.506931	0.903382	0.779149	0.882591	0.710637	0.358531	0.201395	0.472727	0.402065				mock:779A vs. mock:779D			0.0688
	72	0.699605	0.587209	0.674677	0.396855	0.542907	0.304256	0.826245	0.377155	0.644231	0.443726	0.652568	0.577849	0.50939	0.585969	0.499537	0.341229	0.57672	0.345105				mock:779A vs. NAPP1:MPK6SR			0.0001
	73	0.519856	0.321101	0.358779	0.809172	0.381609	0.302177	0.610922	0.504141	0.416944	0.42052	0.334421	0.498358	0.528389	0.198393	0.529524	0.271235	0.808955	0.524897				mock:779A vs. NAPP1:VLN3			0.0002
	74	0.527778	0.471061	0.520282	0.329694	0.402857	0.19117	0.515567	0.47539	0.408257	0.477372	0.43188	0.722346	0.578818	0.495837	0.675385	0.37802	0.432309	0.518476				mock:779A vs. NAPP1:779A			<0.0001
	75	0.537283	0.610553	0.414729	0.759201	0.38149	0.264239	0.783242	0.402311	0.426689	0.543529	0.689655	0.310157	0.710092	0.4411	0.373232	0.392284	0.477419	0.249512				mock:779A vs. NAPP1:779D			0.0302
	76	0.913223	0.740984	0.260173	0.64697	0.536189	0.569357	0.675746	0.510563	0.417997	0.262317	0.598066	0.619603	0.568935	0.517786	0.431793	0.584666	0.714286	0.352491				mock:779D vs. NAPP1:MPK6SR			<0.0001
	77	0.7175	0.243328	0.507341	0.425556	0.449275	0.411116	0.441989	0.526047	0.65	0.424208	0.407895	0.514666	0.340042	0.416159	0.612903	0.432936	0.445213	0.309043				mock:779D vs. NAPP1:VLN3			<0.0001
	78	0.690239	0.4003	0.460227	0.725888	0.509044	0.0909274	0.569519	0.442334	0.764831	0.500876	0.541604	0.290402	0.458967	0.358974	0.679671	0.45443	0.2227	0.421032				mock:779D vs. NAPP1:779A			<0.0001
	79	0.680191	0.381356	0.491379	0.521445	0.577551	0.437551	0.865424	0.605787	0.630662	0.82973	0.608051	0.599661	0.599089	0.247977	0.315976	0.88342	0.432081	0.189615				mock:779D vs. NAPP1:779D			<0.0001
	80	0.409563	0.214286	0.413594	0.663594	0.546742	0.457214	0.59019	0.382212	0.673973	0.425159	0.375465	0.685332	0.704208	0.804478	0.51897	0.594162	0.643357	0.353771				NAPP1:MPK6SR vs. NAPP1:VLN3			>0.9999
	81	0.730663	0.259406	0.479167	0.276829	0.436985	0.220843	0.346827	0.883753	0.732843	0.416294	0.387845	0.577437	0.433204	0.237648	0.52518	0.329249	0.55142	0.510275				NAPP1:MPK6SR vs. NAPP1:779A			>0.9999
	82	0.349699	0.267094	0.587079	0.475945	0.63788	0.207732	0.429134	0.619911	0.528102	0.977695	0.751894	0.400837	0.604488	0.323676	0.707746	0.540985	0.688378	0.70837				NAPP1:MPK6SR vs. NAPP1:779D			0.1196
	83	0.590769	0.384615	0.452282	0.509387	0.818056	0.167967	0.329738	0.454234	0.763912	0.518729	0.479924	0.562643	0.566381	0.274875	0.68	0.751673	0.311377	0.366588				NAPP1:VLN3 vs. NAPP1:779A			0.9991
	84	0.271845	0.343057	0.480969	0.511044	0.66	0.25141	0.580547	0.718526	0.40241	0.415663	0.547354	0.235179	0.695205	0.217077	0.599487	0.252587	0.565097	0.405062				NAPP1:VLN3 vs. NAPP1:779D			0.2065
	85	0.4272	0.5	0.525	0.417293	0.491857	0.35289	0.51145	0.346891	0.704762	0.291339	0.582621	0.396516	0.6302	0.450407	0.517803	0.527778	0.3958	0.352				NAPP1:779A vs. NAPP1:779D			0.0816
	86	0.509834	0.301423	0.805687	0.388578	0.675627	0.638252	0.393414	0.365927	0.622081	0.267974	0.528935	0.192023	0.809524	0.585948	0.540687	0.404034	0.415948	0.282175
	87	0.72837	0.318182	0.403004	0.266284	0.621076	0.320574	0.593932	0.436924	0.660733	0.219931	0.564835	0.619929	0.483599	0.374403	0.416785	0.176068	0.496982	0.248051
	88	0.390449	0.298077	0.377632	0.654661	0.386885	0.306139	0.380481	0.48395	0.582763	0.155436	0.461538	0.419505	0.504052	0.271868	0.504587	0.370891	0.597198	0.222816		Figure 3d		mock				NAPP1
	89	0.467033	0.431818	0.37468	0.616766	0.341564	0.453224	1.1116	0.705357	0.537967	0.163149	0.68071	0.364443	0.701534	0.599256	0.636735	0.417034	0.572988	0.23499			Replicate	SR	VLN3	S779A	S779D	SR	VLN3	S779A	S779D
	90	0.483672	0.402954	0.481413	0.577125	0.630556	0.281935	0.381391	0.874573	0.592532	0.294776	0.628571	0.219949	0.5693	0.455064	0.792781	0.606468	0.468354	0.209856			1	6.21142	4.63682	6.36247	5.70232	8.11588	7.79413	6.89254	7.24992
	91	0.411765	0.193416	0.528376	0.785714	0.296937	0.399356	0.520156	0.60702	0.545906	0.312763	0.444915	0.578307	0.704415	0.61548	0.310145	0.806137	0.699346	0.254345			2	6.37227	6.05186	6.37194	5.51993	8.40639	8.07826	6.91017	7.56783
	92	0.785615	0.380368	0.435938	0.478516	0.712977	0.337691	0.478803	0.395692	0.359	0.285429	0.596184	0.345314	0.439126	0.357237	0.625874	0.567347	0.334646	0.273163			3	6.78858	6.43281	6.45977	5.67347	8.28845	7.99239	8.82828	7.3351
	93	0.663212	0.325611	0.790262	0.171815	0.537383	0.232911	0.43254	0.564052	0.428571	0.54792	0.423237	0.449359	0.369887	0.325823	0.442907	0.391697	0.657556	0.301509			4	6.37761	6.23086	6.59434	5.58405	7.83943	7.80905	8.12513	6.92839
	94	0.441632	0.173653	0.448622	0.21392	0.37047	0.344279	0.539241	0.404499	0.437895	0.165423	0.538358	0.465589	0.463483	0.238189	0.808889	0.302568	0.228916	0.322822			5	6.49	6.48149	7.10563	5.69072	7.53917	8.13803	9.0086	6.09179
	95	0.707531	0.145923	0.644562	0.460765	0.514316	0.436747	0.211957	0.711452	0.544662	0.578475	0.338202	0.376255	0.476091	0.527882	0.414195	0.208052	0.642077	0.409655			6	6.5864	6.06208	5.59423	5.17904	8.13312	7.48724	8.32391	6.85875
	96	0.629268	0.238351	0.743802	0.700265	0.570447	0.28267	0.510274	0.526957	0.435862	0.514337	0.715054	0.118297	0.395041	0.542206	0.432927	0.648436	0.589147	0.61847			Ave.	6.47105	5.98265	6.41473	5.55826	8.05374	7.88319	8.01477	7.0053
	97	0.429872	0.344605	0.409091	0.392393	0.686957	0.371951	0.421762	0.609141	0.360225	0.262195	0.377809	0.381991	0.438066	0.497852	0.916509	0.480554	0.552042	0.260204			S.D.	0.200193	0.683438	0.487731	0.198756	0.31633	0.238801	0.920517	0.519026
	98	0.520755	0.213904	0.805687	0.413115	0.514504	0.346786	0.531058	0.462066	0.323944	0.324786	0.538793	0.480135	0.226913	0.481545	0.694444	0.22378	0.551724	0.592988
	99	0.488172	0.16777	0.507304	0.647766	0.650915	0.397112	0.662169	0.41502	0.462312	0.387677	0.615385	0.567347	0.412052	0.504251	0.698214	0.543265	0.290445	0.330494
	100	0.220484	0.446686	0.45674	0.619792	0.432566	0.292	0.643995	0.689867	0.685824	0.137931	0.566879	0.655924	0.45072	0.357167	0.432715	0.230839	0.33986	0.418132
	101	0.562563	0.365605	0.453427	0.509886	0.800416	0.363265	0.638528	0.72455	0.385501	0.623583	0.845638	0.417974	0.457627	0.473069	0.493927	0.571098	0.576087	0.341842				"Tukey's multiple comparisons test"			P Value
	102	1.13247	0.418947	0.569044	0.477599	0.518265	0.263354	0.465423	0.625758	0.641809	0.106734	0.262267	0.689775	0.383489	0.360789	0.368421	0.297565	0.430684	0.556217				mock:MPK6SR vs. mock:779A			>0.9999
	103	0.560345	0.638418	0.443709	0.670318	0.451274	0.204283	0.5584	0.71934	0.724138	0.252852	0.434146	0.562521	0.484751	0.547353	0.641488	0.796484	0.577143	0.387047				mock:MPK6SR vs. mock:779D			0.0605
	104	0.4	0.112332	0.448317	0.649691	0.269981	0.171591	0.524432	0.947791	0.599729	0.195887	0.513889	0.451299	0.550676	0.517804	0.483707	0.464418	0.241287	0.28311				mock:MPK6SR vs. NAPP1:MPK6SR			<0.0001
	105	0.566775	0.232446	0.308399	0.627785	0.184304	0.283379	0.558176	0.821839	0.480337	0.28133	0.472255	0.369531	0.513089	0.403553	0.430825	0.696002	0.454665	0.217649				mock:MPK6SR vs. NAPP1:VLN3			0.0005
	106	0.404839	0.22	0.619048	0.22659	0.369478	0.548458	0.369443	0.787736	0.547222	0.511429	0.508053	0.268267	0.558974	0.427744	0.648127	0.211898	0.592516	0.227139				mock:MPK6SR vs. NAPP1:779A			0.0001
	107	0.582773	0.279693	0.477407	0.216255	0.622848	0.481443	0.573157	0.675734	0.654397	0.217044	0.45	0.5046	0.49867	0.231557	0.643692	0.494384	0.507128	0.445254				mock:MPK6SR vs. NAPP1:779D			0.608
	108	0.420819	0.27088	0.975425	0.348571	0.437879	0.311178	0.441781	0.495604	0.574818	0.248792	0.564182	0.235739	0.567511	0.367396	0.713816	0.890838	0.489201	0.255578				mock:VLN3 vs. mock:779A			0.8156
	109	0.464213	0.325041	0.51453	0.380952	0.471376	0.452542	0.595	0.48184	0.544458	0.453149	0.744048	0.717409	0.689526	0.236018	0.638211	0.483351	0.5008	0.213778				mock:VLN3 vs. mock:779D			0.8287
	110	0.429708	0.208115	0.385501	0.217893	0.561626	0.427083	0.398214	0.551797	0.578313	0.370324	0.535948	0.483644	0.544656	0.434517	0.272813	0.43525	0.692982	0.283771				mock:VLN3 vs. NAPP1:MPK6SR			<0.0001
	Ave.	0.567782	0.36821	0.520287	0.548136	0.54436	0.380355	0.549203	0.540655	0.516113	0.371881	0.528008	0.426016	0.542745	0.400787	0.561533	0.595343	0.529932	0.397849				mock:VLN3 vs. NAPP1:VLN3			<0.0001
	S.D.	0.140169	0.160989	0.153564	0.172887	0.149452	0.128589	0.175559	0.180341	0.157288	0.165382	0.159396	0.165482	0.145372	0.149294	0.157073	0.195668	0.159293	0.199545				mock:VLN3 vs. NAPP1:779A			<0.0001
																							mock:VLN3 vs. NAPP1:779D			0.0237
																							mock:779A vs. mock:779D			0.0943
																							mock:779A vs. NAPP1:MPK6SR			<0.0001
		"Šídák's multiple comparisons test"			P Value																		mock:779A vs. NAPP1:VLN3			0.0003
		WT:mock vs. WT:flg22			<0.0001																		mock:779A vs. NAPP1:779A			<0.0001
		WT:mock vs. vln3-1:mock			0.9886																		mock:779A vs. NAPP1:779D			0.4841
		WT:mock vs. vln3-1:flg22			>0.9999																		mock:779D vs. NAPP1:MPK6SR			<0.0001
		WT:mock vs. VLN3:mock			>0.9999																		mock:779D vs. NAPP1:VLN3			<0.0001
		WT:mock vs. VLN3:flg22			<0.0001																		mock:779D vs. NAPP1:779A			<0.0001
		WT:mock vs. 779A:mock			>0.9999																		mock:779D vs. NAPP1:779D			0.0004
		WT:mock vs. 779A:flg22			>0.9999																		NAPP1:MPK6SR vs. NAPP1:VLN3			0.9989
		WT:mock vs. 779D:mock			0.9321																		NAPP1:MPK6SR vs. NAPP1:779A			>0.9999
		WT:mock vs. 779D:flg22			<0.0001																		NAPP1:MPK6SR vs. NAPP1:779D			0.0188
		WT:mock vs. 850A:mock			>0.9999																		NAPP1:VLN3 vs. NAPP1:779A			0.9998
		WT:mock vs. 850A:flg22			<0.0001																		NAPP1:VLN3 vs. NAPP1:779D			0.0799
		WT:mock vs. 850D:mock			>0.9999																		NAPP1:779A vs. NAPP1:779D			0.0267
		WT:mock vs. 850D:flg22			<0.0001
		WT:mock vs. 2A:mock			>0.9999
		WT:mock vs. 2A:flg22			>0.9999
		WT:mock vs. 2D:mock			0.9986
		WT:mock vs. 2D:flg22			<0.0001
		WT:flg22 vs. vln3-1:mock			<0.0001
		WT:flg22 vs. vln3-1:flg22			<0.0001
		WT:flg22 vs. VLN3:mock			<0.0001
		WT:flg22 vs. VLN3:flg22			>0.9999
		WT:flg22 vs. 779A:mock			<0.0001
		WT:flg22 vs. 779A:flg22			<0.0001
		WT:flg22 vs. 779D:mock			<0.0001
		WT:flg22 vs. 779D:flg22			>0.9999
		WT:flg22 vs. 850A:mock			<0.0001
		WT:flg22 vs. 850A:flg22			0.6994
		WT:flg22 vs. 850D:mock			<0.0001
		WT:flg22 vs. 850D:flg22			>0.9999
		WT:flg22 vs. 2A:mock			<0.0001
		WT:flg22 vs. 2A:flg22			<0.0001
		WT:flg22 vs. 2D:mock			<0.0001
		WT:flg22 vs. 2D:flg22			>0.9999
		vln3-1:mock vs. vln3-1:flg22			>0.9999
		vln3-1:mock vs. VLN3:mock			>0.9999
		vln3-1:mock vs. VLN3:flg22			<0.0001
		vln3-1:mock vs. 779A:mock			>0.9999
		vln3-1:mock vs. 779A:flg22			>0.9999
		vln3-1:mock vs. 779D:mock			>0.9999
		vln3-1:mock vs. 779D:flg22			<0.0001
		vln3-1:mock vs. 850A:mock			>0.9999
		vln3-1:mock vs. 850A:flg22			0.0023
		vln3-1:mock vs. 850D:mock			>0.9999
		vln3-1:mock vs. 850D:flg22			<0.0001
		vln3-1:mock vs. 2A:mock			0.9999
		vln3-1:mock vs. 2A:flg22			0.0819
		vln3-1:mock vs. 2D:mock			>0.9999
		vln3-1:mock vs. 2D:flg22			<0.0001
		vln3-1:flg22 vs. VLN3:mock			>0.9999
		vln3-1:flg22 vs. VLN3:flg22			<0.0001
		vln3-1:flg22 vs. 779A:mock			>0.9999
		vln3-1:flg22 vs. 779A:flg22			>0.9999
		vln3-1:flg22 vs. 779D:mock			>0.9999
		vln3-1:flg22 vs. 779D:flg22			<0.0001
		vln3-1:flg22 vs. 850A:mock			>0.9999
		vln3-1:flg22 vs. 850A:flg22			<0.0001
		vln3-1:flg22 vs. 850D:mock			>0.9999
		vln3-1:flg22 vs. 850D:flg22			<0.0001
		vln3-1:flg22 vs. 2A:mock			>0.9999
		vln3-1:flg22 vs. 2A:flg22			0.9903
		vln3-1:flg22 vs. 2D:mock			>0.9999
		vln3-1:flg22 vs. 2D:flg22			<0.0001
		VLN3:mock vs. VLN3:flg22			<0.0001
		VLN3:mock vs. 779A:mock			>0.9999
		VLN3:mock vs. 779A:flg22			>0.9999
		VLN3:mock vs. 779D:mock			>0.9999
		VLN3:mock vs. 779D:flg22			<0.0001
		VLN3:mock vs. 850A:mock			>0.9999
		VLN3:mock vs. 850A:flg22			<0.0001
		VLN3:mock vs. 850D:mock			>0.9999
		VLN3:mock vs. 850D:flg22			<0.0001
		VLN3:mock vs. 2A:mock			>0.9999
		VLN3:mock vs. 2A:flg22			0.9467
		VLN3:mock vs. 2D:mock			>0.9999
		VLN3:mock vs. 2D:flg22			<0.0001
		VLN3:flg22 vs. 779A:mock			<0.0001
		VLN3:flg22 vs. 779A:flg22			<0.0001
		VLN3:flg22 vs. 779D:mock			<0.0001
		VLN3:flg22 vs. 779D:flg22			>0.9999
		VLN3:flg22 vs. 850A:mock			<0.0001
		VLN3:flg22 vs. 850A:flg22			0.9961
		VLN3:flg22 vs. 850D:mock			<0.0001
		VLN3:flg22 vs. 850D:flg22			>0.9999
		VLN3:flg22 vs. 2A:mock			<0.0001
		VLN3:flg22 vs. 2A:flg22			<0.0001
		VLN3:flg22 vs. 2D:mock			<0.0001
		VLN3:flg22 vs. 2D:flg22			>0.9999
		779A:mock vs. 779A:flg22			>0.9999
		779A:mock vs. 779D:mock			>0.9999
		779A:mock vs. 779D:flg22			<0.0001
		779A:mock vs. 850A:mock			>0.9999
		779A:mock vs. 850A:flg22			<0.0001
		779A:mock vs. 850D:mock			>0.9999
		779A:mock vs. 850D:flg22			<0.0001
		779A:mock vs. 2A:mock			>0.9999
		779A:mock vs. 2A:flg22			0.9947
		779A:mock vs. 2D:mock			>0.9999
		779A:mock vs. 2D:flg22			<0.0001
		779A:flg22 vs. 779D:mock			>0.9999
		779A:flg22 vs. 779D:flg22			<0.0001
		779A:flg22 vs. 850A:mock			>0.9999
		779A:flg22 vs. 850A:flg22			0.0002
		779A:flg22 vs. 850D:mock			>0.9999
		779A:flg22 vs. 850D:flg22			<0.0001
		779A:flg22 vs. 2A:mock			>0.9999
		779A:flg22 vs. 2A:flg22			0.4015
		779A:flg22 vs. 2D:mock			>0.9999
		779A:flg22 vs. 2D:flg22			<0.0001
		779D:mock vs. 779D:flg22			<0.0001
		779D:mock vs. 850A:mock			>0.9999
		779D:mock vs. 850A:flg22			0.0053
		779D:mock vs. 850D:mock			>0.9999
		779D:mock vs. 850D:flg22			<0.0001
		779D:mock vs. 2A:mock			0.9967
		779D:mock vs. 2A:flg22			0.0405
		779D:mock vs. 2D:mock			>0.9999
		779D:mock vs. 2D:flg22			<0.0001
		779D:flg22 vs. 850A:mock			<0.0001
		779D:flg22 vs. 850A:flg22			0.8594
		779D:flg22 vs. 850D:mock			<0.0001
		779D:flg22 vs. 850D:flg22			>0.9999
		779D:flg22 vs. 2A:mock			<0.0001
		779D:flg22 vs. 2A:flg22			<0.0001
		779D:flg22 vs. 2D:mock			<0.0001
		779D:flg22 vs. 2D:flg22			>0.9999
		850A:mock vs. 850A:flg22			0.0004
		850A:mock vs. 850D:mock			>0.9999
		850A:mock vs. 850D:flg22			<0.0001
		850A:mock vs. 2A:mock			>0.9999
		850A:mock vs. 2A:flg22			0.2588
		850A:mock vs. 2D:mock			>0.9999
		850A:mock vs. 2D:flg22			<0.0001
		850A:flg22 vs. 850D:mock			<0.0001
		850A:flg22 vs. 850D:flg22			>0.9999
		850A:flg22 vs. 2A:mock			<0.0001
		850A:flg22 vs. 2A:flg22			<0.0001
		850A:flg22 vs. 2D:mock			0.0011
		850A:flg22 vs. 2D:flg22			>0.9999
		850D:mock vs. 850D:flg22			<0.0001
		850D:mock vs. 2A:mock			>0.9999
		850D:mock vs. 2A:flg22			0.9085
		850D:mock vs. 2D:mock			>0.9999
		850D:mock vs. 2D:flg22			<0.0001
		850D:flg22 vs. 2A:mock			<0.0001
		850D:flg22 vs. 2A:flg22			<0.0001
		850D:flg22 vs. 2D:mock			<0.0001
		850D:flg22 vs. 2D:flg22			>0.9999
		2A:mock vs. 2A:flg22			>0.9999
		2A:mock vs. 2D:mock			>0.9999
		2A:mock vs. 2D:flg22			<0.0001
		2A:flg22 vs. 2D:mock			0.1373
		2A:flg22 vs. 2D:flg22			<0.0001
		2D:mock vs. 2D:flg22			<0.0001

## Sheet: Figure 4
Figure 4g										Figure 4h
	No.	VLN3	VLN3+MKK5DD	VLN3+MPK3+MKK5DD	S779A	S779A+MPK3+MKK5DD	S779D				No.	actin alone	MPK3+MKK5DD	VLN3	VLN3+MKK5DD	VLN3+MPK3+MKK5DD	S779A	S779A+MPK3+MKK5DD	S779D
	1	0.0035759	0.00275906	0.0416667	0.00388591	0.00187801	0.009569				1	19.736	20.781	6.71	3.466	4.998	6.808	5.235	7.065
	2	0.00213748	0.00230266	0.0291095	0.00459105	0.00541407	0.021808				2	24.128	10.137	12.223	5.471	2.025	7.295	5.522	3.544
	3	0.00110733	0.00278519	0.0327022	0.00200044	0.00252296	0.027904				3	7.116	6.733	10.995	10.822	4.926	6.201	5.704	8.928
	4	0.00152327	0.00495043	0.0407647	0.00159613	0.00329007	0.050805				4	29.03	19.031	11.179	10.68	2.731	12.349	4.393	3.947
	5	0.00161417	0.0023173	0.0407623	0.00189097	0.00231225	0.015145				5	16.469	15.176	2.802	8.44	3.68	2.893	7.361	3.365
	6	0.00258331	0.00269154	0.0384295	0.00493681	0.00268054	0.00974				6	24.901	13.436	14.589	8.814	1.868	6.855	5.502	5.508
	7	0.00460231	0.00256644	0.0221451	0.00306323	0.00140159	0.0158				7	9.003	17.069	6.907	7.863	3.942	6.173	4.592	4.342
	8	0.00159857	0.00147116	0.0363689	0.00327962	0.00181054	0.015683				8	13.204	15.693	7.897	9.382	2.4	7.371	9.737	8.15
	9	0.00145188	0.00355544	0.0612014	0.00202313	0.00406643	0.006098				9	23.888	25.605	11.962	6.925	3.788	6.437	8.604	7.447
	10	0.00197783	0.00347079	0.0371609	0.00325165	0.0031802	0.010689				10	15.823	18.446	7.405	6.764	2.846	12.137	6.955	3.3
	11	0.00101003	0.00270728	0.0260552	0.00426007	0.00125467	0.011039				11	17.325	14.215	5.31	6.254	3.432	4.613	5.288	3.828
	12	0.00190989	0.00397738	0.0155061	0.00508712	0.00216153	0.013918				12	18.024	13.108	9.393	7.284	5.957	9.762	6.495	4.568
	13	0.00137738	0.00196386	0.0288367	0.000999201	0.00142117	0.008654				13	9.921	28.25	12.243	2.912	2.332	6.376	8.59	3.912
	14	0.00164559	0.00233793	0.00970591	0.00542126	0.00270081	0.01717				14	19.221	24.628	3.688	4.575	7.689	7.34	8.19	3.77
	15	0.00373325	0.00196947	0.0121743	0.00114983	0.00167971	0.023713				15	17.422	16.187	7.666	5.451	1.887	2.247	13.994	3.551
	16	0.00459102	0.00388854	0.00933417	0.00256189	0.00240494	0.011841				16	18.91	22.516	15.155	12.433	1.838	5.98	3.363	2.693
	17	0.00309058	0.00236657	0.0164909	0.000845069	0.001279	0.009496				17	12.21	14.6	13.531	11.479	2.768	5.492	7.517	2.55
	18	0.00272436	0.00168675	0.0133988	0.00322615	0.00234604	0.016332				18	18.666	13.953	10.128	4.411	3.397	3.511	11.975	2.55
	19	0.00362717	0.0054483	0.0219711	0.00280195	0.00268771	0.017961				19	23.421	18.699	4.135	5.312	7.729	7.956	10.026	2.452
	20	0.00334726	0.00184456	0.0202832	0.00255663	0.00434483	0.016413				20	21.189	18.377	10.986	11.852	2.865	6.665	9.837	2.941
	21	0.00449369	0.00357782	0.0102575	0.00222222	0.0048231	0.021503				21	15.564	25.589	16.526	7.699	2.884	9.839	13.028	3.651
	22	0.0059499	0.00358738	0.00808632	0.00166215	0.00233355	0.014848				22	16.102	10.385	5.465	7.546	6.653	7.951	8.749	4.201
	23	0.00268143	0.00271727	0.0105649	0.00192293	0.00412406	0.01707				23	16.234	8.641	6.876	7.512	3.046	8.11	10.75	4.168
	24	0.00291768	0.00246503	0.0156947	0.00261131	0.00330334	0.016786				24	24.648	30.471	6.803	9.088	4.236	6.366	4.992	9.674
	25	0.00418446	0.00368094	0.0264066	0.00437644	0.00300601	0.017727				25	17.572	9.693	14.105	7.135	4.848	9.454	5.043	5.819
	26	0.000876317	0.00218518	0.0192627	0.0022091	0.00236961	0.022677				26	24.505	9.518	6.587	6.808	2.968	6.423	4.92	3.272
	27	0.00160318	0.00391862	0.017103	0.00443983	0.00236034	0.01053				27	21.544	15.235	3.513	10.041	2.285	5.095	7.281	8.259
	28	0.00149884	0.00220773	0.0152318	0.00205048	0.00109261	0.020954				28	20.293	18.828	5.822	9.285	3.696	7.186	8.105	6.48
	29	0.00159796	0.00176959	0.016469	0.00379998	0.00133097	0.028138				29	13.572	11.854	8.775	8.081	2.163	7.5	3.789	5.386
	30	0.00148771	0.00341282	0.016446	0.00327453	0.00487319	0.012819				30	17.065	9.211	4.291	4.815	2.335	7.617	4.85	5.936
	Ave.	0.00255066	0.0028861	0.023653	0.00293324	0.00268179	0.0170943				31	6.971	11.101	7.824	7.663	3.469	10.223	4.736	7.414
	S.D.	0.00130705	0.000961503	0.0127278	0.00126634	0.00116947	0.00842598				32	23.618	14.541	4.756	9.23	2.026	5.245	4.58	7.302
											33	10.763	28.776	3.995	7.279	4.471	7.306	4.205	5.792
											34	21.721	14.314	6.916	9.061	2	7.403	7.334	6.084
											35	36.624	22.367	8.49	14.856	3.833	9.076	4.724	9.843
											36	24.853	36.657	9.935	8.483	2.51	5.298	4.377	8.206
											37	20.082	48.427	2.773	12.517	3.4	4.495	6.535	4.743
	Tukey's multiple comparisons test			P Value							38	28.106	21.082	7.807	10.633	3.865	6.694	4.009	3.377
	VLN3 vs. VLN3+MKK5DD			>0.9999							39	8.317	21.417	10.752	13.073	2.511	13.325	7.633	4.972
	VLN3 vs. VLN3+MPK3+MKK5DD			<0.0001							40	13.591	15.166	8.291	10.712	3.397	7.697	5.308	5.449
	VLN3 vs. S779A			>0.9999							41	37.773	21.097	7.061	7.909	2.673	10.378	5.224	5.871
	VLN3 vs. S779A+MPK3+MKK5DD			>0.9999							42	17.229	19.842	8.528	6.243	2.969	6.715	6.662	4.522
	VLN3 vs. S779D			<0.0001							43	7.966	24.511	10.253	5.89	2.693	5.994	5.842	2.64
	VLN3+MKK5DD vs. VLN3+MPK3+MKK5DD			<0.0001							44	8.612	22.134	8.593	6.89	2.506	6.941	9.021	3.455
	VLN3+MKK5DD vs. S779A			>0.9999							45	21.998	12.135	10.051	10.998	3.178	6.833	12.569	3.647
	VLN3+MKK5DD vs. S779A+MPK3+MKK5DD			>0.9999							46	24.589	26.457	9.841	6.071	4.939	9.446	5.157	4.76
	VLN3+MKK5DD vs. S779D			<0.0001							47	30.706	27.172	9.291	9.928	9.344	5.885	6.453	2.64
	VLN3+MPK3+MKK5DD vs. S779A			<0.0001							48	20.167	17.929	7.588	9.392	3.338	6.301	5.992	3.157
	VLN3+MPK3+MKK5DD vs. S779A+MPK3+MKK5DD			<0.0001							49	18.876	9.948	11.375	5.948	2.792	7.674	9.688	3.795
	VLN3+MPK3+MKK5DD vs. S779D			0.0012							50	11.828	40.641	4.36	8.544	2.862	7.767	6.652	4.828
	S779A vs. S779A+MPK3+MKK5DD			>0.9999							Ave.	18.8219	19.0356	8.44294	8.1984	3.53976	7.21396	6.94176	4.95508
	S779A vs. S779D			<0.0001							S.D.	6.99485	8.39202	3.32049	2.56514	1.60365	2.18888	2.55702	1.98328
	S779A+MPK3+MKK5DD vs. S779D			<0.0001
												Tukey's multiple comparisons test			P Value
												actin alone vs. MPK3+MKK5DD			>0.9999
												actin alone vs. VLN3			<0.0001
												actin alone vs. VLN3+MKK5DD			<0.0001
												actin alone vs. VLN3+MPK3+MKK5DD			<0.0001
												actin alone vs. S779A			<0.0001
												actin alone vs. S779A+MPK3+MKK5DD			<0.0001
												actin alone vs. S779D			<0.0001
												MPK3+MKK5DD vs. VLN3			<0.0001
												MPK3+MKK5DD vs. VLN3+MKK5DD			<0.0001
												MPK3+MKK5DD vs. VLN3+MPK3+MKK5DD			<0.0001
												MPK3+MKK5DD vs. S779A			<0.0001
												MPK3+MKK5DD vs. S779A+MPK3+MKK5DD			<0.0001
												MPK3+MKK5DD vs. S779D			<0.0001
												VLN3 vs. VLN3+MKK5DD			>0.9999
												VLN3 vs. VLN3+MPK3+MKK5DD			<0.0001
												VLN3 vs. S779A			0.8584
												VLN3 vs. S779A+MPK3+MKK5DD			0.6832
												VLN3 vs. S779D			0.0022
												VLN3+MKK5DD vs. VLN3+MPK3+MKK5DD			<0.0001
												VLN3+MKK5DD vs. S779A			0.9525
												VLN3+MKK5DD vs. S779A+MPK3+MKK5DD			0.8437
												VLN3+MKK5DD vs. S779D			0.0063
												VLN3+MPK3+MKK5DD vs. S779A			0.0009
												VLN3+MPK3+MKK5DD vs. S779A+MPK3+MKK5DD			0.0032
												VLN3+MPK3+MKK5DD vs. S779D			0.7449
												S779A vs. S779A+MPK3+MKK5DD			>0.9999
												S779A vs. S779D			0.1711
												S779A+MPK3+MKK5DD vs. S779D			0.3197

## Sheet: Figure 5
Figure 5b							Figure 5c							Figure 5e											Figure 5f
	No.	WT	vln3-1	mpk3/6	vln3/mpk3/6			No.	WT	vln3-1	mpk3/6	vln3/mpk3/6				WT		vln3-1		mpk3mpk6		vln3/mpk3/6					WT mock	WT flg22	vln3 mock	vln3 flg22	mpk3/6 mock	mpk3/6 flg22	vln3/mpk3/6 mock	vln3/mpk3/6 flg22
	1	3.366	1.598	1.559	1.402			1	18.9504	50.6198	40.7107	60.9008				mock	flg22	mock	flg22	mock	flg22	mock	flg22			1	33.4057	45.7999	14.6742	22.1217	46.0607	46.7856	45.9133	46.6614
	2	2.406	2.142	1.944	1.717			2	26.5124	44.9339	39.3554	49.595			Radinal	81.7391	17.7885	73.7589	50	63.3333	63.8889	76.5766	83.3333			2	39.1209	29.385	28.1286	38.6955	32.7591	51.2446	54.4493	37.121
	3	2.261	1.153	1.957	1.571			3	12.7025	56.8347	47.0165	51.124			Random	15.2174	49.5192	23.0496	28.4946	30	26.1111	16.2162	11.6667			3	32.4954	31.1409	36.6863	46.5357	49.6216	35.8803	45.7881	28.6982
	4	3.015	1.729	1.332	2.195			4	24.5537	51.4876	67.5702	36.157			longitudinal	3.04348	32.6923	3.19149	21.5054	6.66667	10	7.20721	5			4	42.381	27.5061	39.8135	40.9356	38.3979	38.9456	41.3584	32.979
	5	2.071	1.674	1.642	1.568			5	42.0909	51.1074	33.5537	58.157														5	44.2209	48.5067	28.1265	34.1227	54.8716	30.083	36.8716	45.6222
	6	1.618	1.865	1.93	1.665			6	43.9752	52.1074	45.6116	58.2149														6	27.8045	39.4472	38.4401	39.6573	49.5854	34.2018	32.9514	45.4675
	7	2.744	1.862	1.409	1.319			7	20.3223	36.6116	75.6446	63.405														7	33.3158	35.4119	40.8959	39.5564	44.3225	37.6144	28.7013	34.2589
	8	2.477	1.761	1.525	0.94			8	35.6694	50.6612	51.6942	80.3554														8	30.9642	34.2352	28.7516	41.1343	35.6409	39.0293	39.7325	40.7415
	9	1.88	1.173	1.458	1.449			9	30.0992	65.3388	49.7686	68.6033														9	25.0849	47.3071	29.805	39.1276	42.2462	36.4704	23.3786	29.8953
	10	2.469	1.92	1.884	1.256			10	22.6777	47.9669	66.7686	72.6777														10	31.6349	32.0521	32.8559	46.376	50.7312	30.6118	40.6967	25.0167
	11	2.091	1.774	1.256	1.427			11	25.2397	56.0992	49.405	55.562														11	16.9173	37.6272	41.8344	33.1313	46.7044	54.2084	35.5773	39.3428
	12	1.853	1.94	1.717	1.487			12	41.8264	54.9174	53.4545	68.6116														12	22.7892	39.1712	33.9782	39.1336	42.8077	38.975	34.1569	32.162
	13	2.755	1.743	1.478	1.633			13	17.1157	44.6942	41.8182	60.7273														13	35.0075	50.9572	43.6694	39.7543	36.5216	36.9706	35.5146	40.6548
	14	2.03	2.138	1.711	0.715			14	29.2397	33.3554	50.9587	84.0165														14	21.245	39.4313	45.0544	37.9317	34.5968	33.1234	30.4947	32.3419
	15	2.003	1.543	1.17	1.578			15	15.9587	42.9339	67.9008	51.8512														15	22.0206	46.4244	44.564	36.2869	33.2123	43.7522	34.0534	35.6488
	16	2.406	1.323	2.175	1.288			16	34.1488	60.6364	32.4545	64.7851														16	26.6486	42.0779	36.7299	27.4325	38.0953	38.9181	43.7846	28.4942
	17	3.041	1.78	2.186	1.019			17	13.6446	41.3884	41.562	74.7273														17	46.5153	34.3332	30.974	37.1149	40.4994	38.8582	41.4663	40.096
	18	2.266	1.009	1.976	0.96			18	13.0083	71.7934	45.1405	77.9669														18	29.6065	37.1654	43.4347	40.3446	37.3075	44.1339	36.5247	34.1867
	19	2.6	0.571	1.776	1.369			19	36.0992	78.1074	62.8099	58.595														19	30.6047	44.0251	45.6159	36.1354	49.4318	50.1027	34.9771	38.1239
	20	1.767	1.061	1.612	1.908			20	47.3884	71.8099	57.6694	56.9835														20	35.4782	42.228	31.3465	34.2468	34.3102	39.9227	38.4518	41.3029
	21	1.694	0.809	1.387	1.772			21	51.3967	74.4959	44.0579	57.3471														21	34.4098	47.5986	35.8447	38.8465	36.7694	47.6243	34.9835	35.5224
	22	2.897	1.283	1.38	1.418			22	31.2562	71.2645	57.1405	60.1818														22	47.1909	32.7937	33.1661	35.9907	38.0742	46.1126	33.5795	46.401
	23	1.836	1.187	1.449	1.024			23	44.8678	62.2149	57.4628	73.3636														23	34.9695	44.3751	24.9245	39.8676	35.4385	32.1086	34.0065	40.2272
	24	2.021	1.74	1.316	1.059			24	46.5785	49.3967	71.2066	74.1322														24	38.8883	36.3964	29.1151	34.5381	36.0739	40.1562	33.039	31.2833
	25	2.121	1.742	1.177	1.179			25	41.314	49.7355	70.2479	82.9008														25	34.9065	33.666	31.2667	47.0035	42.7996	48.6445	38.6118	34.3296
	26	2.847	1.832	1.774	0.943			26	29.438	45.686	49.8017	65.8017														26	33.6069	37.7382	42.4626	43.1262	37.9216	41.0702	38.8498	47.7839
	27	2.881	1.794	1.465	1.196			27	29.0331	45.0744	54.405	83.1405														27	44.022	52.9638	38.9013	40.3157	27.1304	30.4904	33.4113	35.6245
	28	1.912	1.722	1.316	0.943			28	46.8099	39.2562	48.5041	66.6777														28	32.2355	53.3469	33.0194	35.7664	35.346	28.5999	28.5591	43.4497
	29	2.955	2.187	1.211	0.687			29	26.0413	39.0413	70.1157	77.281														29	30.9498	53.3469	34.8244	42.9845	38.2539	36.1287	29.3554	47.8339
	30	2.146	1.782	1.042	1.279			30	45.4959	44.1983	69.8926	80.3223														30	29.4867	47.2302	23.0766	33.3792	37.5787	44.7426	49.9959	37.775
	31	1.804	1.879	1.306	0.898			31	24.1405	33.2231	59.4711	82.8926														31	21.4193	49.5565	27.7778	39.9977	25.4517	34.0956	39.4027	32.0179
	32	2.127	2.226	1.274	0.114			32	37.0248	40.8926	50.2066	85.5372														32	25.3007	42.9099	39.1618	40.2436	24.7825	41.7433	39.965	28.8296
	33	2.239	1.499	1.51	1.18			33	43.6694	50.3719	61.1983	76.8595														33	35.6355	45.6177	36.6765		40.3344	41.9659	34.0397	38.7192
	34	2.623	2.085	1.751	1.308			34	28.6364	42.6942	53.4463	73.4215														34	22.5828	23.4413	44.1168		39.7166	38.6833	37.2937	31.7978
	35	2.279	2.208	1.779	1.585			35	43.2314	38.2645	30.1736	61.4215														35	35.701	28.9046	25.5493		37.9714	34.8329	31.9817	32.7188
	36	1.077	1.772	1.749	1.756			36	59.4545	44.5537	52.1405	54.6116														36	34.1899	35.6068	40.552		34.1397	42.8691	32.2774	30.2347
	37	0.98	1.508	2.096	1.026			37	66.3223	46.5041	32.7686	80.124														37	37.5977	54.7977	28.1489		40.8208	37.6808	24.2657	39.2713
	38	1.896	2.092	2.148	0.93			38	41.5289	45.5372	51.2727	73.7603														38	35.5146	57.8457	35.7875		30.7843	43.4735	24.8188	35.1755
	39	3.228	1.545	0.541	1.539			39	26.2314	45.2645	90.0579	65.8678														39	33.8031	49.5038	33.3403		35.5237	36.308	26.4858	28.602
	40	2.3	1.964	2.069	0.923			40	38.5702	32.0331	57.6529	74.3306														40	30.096	60.3687	40.1029		42.3404	27.9511	23.1533	33.0097
	41	2.671	1.721	0.888	1.53			41	36.9504	51.7107	78.562	66.5124														41	28.9725		32.9509		45.0148	35.6921	35.7333	39.1254
	42	2.275	1.694	1.49	1.039			42	35.0992	47.2066	66.5455	80.843														42	34.2006		31.6754		44.9571	42.2696	35.3538	41.7148
	43	1.554	1.962	1.395	1.071			43	54.7355	46.281	75.2314	76.1983														43	37.8461		28.658		32.3003	35.3081	35.8265	48.3613
	44	1.754	1.872	1.232	1.064			44	55.9835	44.0579	82.1736	76.314														44	41.9695		22.2727		36.1556	35.3371	35.016	44.1234
	45	1.661	1.887	0.83	1.773			45	49.0744	49.0165	74.0165	62.9421														45	29.9581		39.7288		23.4512	30.3048	51.383	44.6481
	46	3.35	1.542	1.365	1.625			46	22.2149	48.2231	78.6033	57.8182														46	36.0937		49.9129		43.6196	46.1581	32.5428	44.5307
	47	1.811	1.835	0.765	1.041			47	49.8264	43.2397	85.7438	69.7355														47	41.6051		43.9509		31.8943	32.8067	34.0548	51.6241
	48	1.51	1.717	1.322	0.577			48	50.7438	51.2149	66.4545	85.9256														48	42.267		29.7777		34.1462	28.7912	35.1576	53.2957
	49	1.793	1.971	1.136	0.523			49	50.6942	41.1322	84.4876	74.9008														49	30.112		30.785		39.8162	25.7528	38.617	32.8273
	50	1.56	1.73	1.727	0.954			50	55.281	47.9256	51.0083	76.1405														50	27.1055		33.1527		37.8486	26.6028	39.2133	45.855
	51	2.595	1.693	0.942	1.253			51	34.2645	51.3471	82.0083	72.7603														51	32.6903		39.002		40.6657	28.3863	42.5843	35.6136
	52	1.441	1.853	1.095	1.359			52	56.9339	47.4793	77.4545	75.8926														52	28.633		40.6055		41.453	38.2275	33.8014	54.9003
	53	2.481	1.723	1.359	1.568			53	43.6198	44.8099	71.6777	65.8926														53	34.7523		32.2184		44.3614	39.2882	39.4501	44.2694
	54	1.556	1.582	1.205	0.894			54	58.3554	42.6694	72.7603	80.0744														54	31.818		40.3479		47.7401	42.19	47.9947	33.1422
	55		1.994	1.102	1.018			55		37.9174	67.1157	81.7355														55			30.3766		45.4502	45.7193	36.2804	38.4489
	56		1.679	1.08	1.453			56		54.2893	83.2397	58.314														56			44.6091		47.4098	40.0136	30.4981	43.4495
	57			1.543	0.682			57			67.9339	87.2562														57					37.5719	42.7238	44.3889	46.5844
	58			1.77	0.561			58			61.2066	90.3884														58					40.6268	34.5298	42.4068	36.2931
	59			2.365	2.289			59			62.4463	33.8347														59					47.709	35.3836	36.2859	33.9679
	60			1.716	1.592			60			51.3388	52.562														60					47.5794	40.8482	48.9146	28.1352
	61			1.545	1.812			61			69.3554	58.595														61					42.7239	50.3904	48.967	44.362
	62			2.044	0.786			62			56.8595	88.6694														62					48.9792	37.7877	47.3714	31.6183
	63			1.668	1.143			63			50.7686	79.2562														63					46.0854	45.6364	39.6122	26.5128
	64			1.458	0.693			64			68.4545	80.5868														64					49.1976	34.0347	32.6559	45.5289
	65			1.728	0.371			65			49.6446	94.3388														65					41.3996	37.0921	37.5966	45.0877
	66			1.348	0.703			66			66.562	81.405														66					41.9462	50.035	47.8861	46.9883
	67			0.569	0.393			67			77.7438	94.3223														67					58.5678	47.1602	41.2931
	68			1.304	1.44			68			74.9421	69.2893														68					29.4723	45.986	42.3045
	69			0.768	0.74			69			73.6198	81.9752														69					27.1874	36.9454	40.6281
	70			1.334	1.833			70			65.4628	54.5124														70					36.0668	42.6668	41.2996
	71			1.005	1.584			71			61.405	68.8595														71					30.5002	42.2609	42.1121
	72			1.626	1.359			72			66.7025	65.0744														72					43.2384		33.1178
	73			0.948	1.119			73			77.6694	79.5372														73					24.2762		34.9955
	74			0.949	1.528			74			77.9752	58.0331														74					28.9879		33.0011
	75			0.946	1.25			75			73.2149	60.4959														75					31.5268		35.0521
	76			1.299	1.258			76			74.595	74.8264														76					25.2271		32.8115
	77			1.43	1.289			77			75.2231	68.7273														77					34.4666		36.2563
	78			1.099	0.741			78			69.3719	78.9008														78					42.0052		42.5561
	79			1.101	1.531			79			71.1322	52.2562														79					28.6923		36.1435
	80			0.649	1.024			80			81.9835	73.1405														80					38.5365		35.6663
	81			1.369	1.643			81			74.5702	56.8512														81					25.0758		42.8912
	82			1.287	1.475			82			68.9669	64.7934														82					46.3631		40.2253
	83			1.129	1.29			83			66.3802	74.157														83					33.0599		45.8604
	84			1.266	1.205			84			72.5702	70.1322														84					34.0767		40.7714
	85			1.411	0.976			85			61.7107	79.562														85					43.5573		45.2066
	86			1.099	1.28			86			74.7025	69.7934														86					23.799		34.2849
	87			1.573	1.231			87			61.5537	66.1736														87					47.2599		42.078
	88			1.338	0.869			88			76.0248	75.7107														88					34.8169		41.631
	89			0.967	1.196			89			87.3884	63.2397														89					42.5745		36.4591
	90			1.343	1.316			90			66.2149	63.0331														90					32.1903		41.4683
	91			1.457	0.745			91			73.5455	75.0744														91					40.5828		43.6842
	92			1.146	1.702			92			77.7521	62.2314														92					45.158		46.2323
	93			1.212	1.613			93			68.6446	59.0331														93					31.0569		41.2912
	94			1.209	1.559			94			73.1818	60.2314														94					43.2157		38.319
	95			0.978	1.764			95			73	47.1157														95					29.1239		39.7273
	96			1.098	1.068			96			76.7769	69.9256														96					32.4121		33.8786
	97			1.027	1.7			97			80.9008	55.4215														97					44.1031		38.5356
	98			0.588	1.483			98			76.314	67.876														98					51.3671		45.4112
	99			1.302	0.518			99			75.4132	81.6033														99					47.4797		26.5051
	100			0.842	1.187			100			82.843	68.6694														100					39.9216		23.3811
	101				1.095			101				72.2893														101							39.1816
	102				1.506			102				61.3719														102							36.6963
	103				1.248			103				64.4132														103							43.1391
	104				0.826			104				78.5868														104							34.4638
	105				1.655			105				57.6116														105							35.5993
	106				1.637			106				58.4876														106							39.8504
	107				1.17			107				70.8099														107							35.5287
	108				1.549			108				58.2479														108							32.3377
	109				1.94			109				51.7769														109							35.9146
	110				1.106			110				71.9091														110							32.0929
	Ave.	2.20359	1.69768	1.38223	1.24764			Ave.	37.1489	49.1362	64.4324	68.7997														Ave.	32.9221	41.806	35.0575	38.1823	38.8102	39.0344	37.5672	38.4914
	S.D.	0.552443	0.34128	0.381683	0.397741			S.D.	13.4241	10.2037	13.7122	11.5206														S.D.	6.62329	8.88934	6.99853	5.06135	7.4408	6.43379	6.14927	7.02724
	Tukey's multiple comparisons test			P Value				Tukey's multiple comparisons test			P Value
	WT vs. vln3-1			<0.0001				WT vs. vln3-1			<0.0001																Šídák's multiple comparisons test			P Value
	WT vs. mpk3/6			<0.0001				WT vs. mpk3/6			<0.0001																WT:mock vs. WT:flg22			<0.0001
	WT vs. vln3/mpk3/6			<0.0001				WT vs. vln3;mpk3/6			<0.0001																WT:mock vs. vln3-1:mock			0.9536
	vln3-1 vs. mpk3/6			<0.0001				vln3-1 vs. mpk3/6			<0.0001																WT:mock vs. vln3-1:flg22			0.018
	vln3-1 vs. vln3/mpk3/6			<0.0001				vln3-1 vs. vln3;mpk3/6			<0.0001																WT:mock vs. mpk3/6:mock			<0.0001
	mpk3/6 vs. vln3/mpk3/6			0.0889				mpk3/6 vs. vln3;mpk3/6			0.0537																WT:mock vs. mpk3/6:flg22			<0.0001
																											WT:mock vs. vln3;mpk3/6:mock			0.0015
																											WT:mock vs. vln3;mpk3/6:flg22			0.0003
																											WT:flg22 vs. vln3-1:mock			<0.0001
																											WT:flg22 vs. vln3-1:flg22			0.5302
																											WT:flg22 vs. mpk3/6:mock			0.4349
																											WT:flg22 vs. mpk3/6:flg22			0.6979
																											WT:flg22 vs. vln3;mpk3/6:mock			0.0248
																											WT:flg22 vs. vln3;mpk3/6:flg22			0.3711
																											vln3-1:mock vs. vln3-1:flg22			0.6874
																											vln3-1:mock vs. mpk3/6:mock			0.0314
																											vln3-1:mock vs. mpk3/6:flg22			0.0352
																											vln3-1:mock vs. vln3;mpk3/6:mock			0.529
																											vln3-1:mock vs. vln3;mpk3/6:flg22			0.1589
																											vln3-1:flg22 vs. mpk3/6:mock			>0.9999
																											vln3-1:flg22 vs. mpk3/6:flg22			>0.9999
																											vln3-1:flg22 vs. vln3;mpk3/6:mock			>0.9999
																											vln3-1:flg22 vs. vln3;mpk3/6:flg22			>0.9999
																											mpk3/6:mock vs. mpk3/6:flg22			>0.9999
																											mpk3/6:mock vs. vln3;mpk3/6:mock			0.9974
																											mpk3/6:mock vs. vln3;mpk3/6:flg22			>0.9999
																											mpk3/6:flg22 vs. vln3;mpk3/6:mock			0.9928
																											mpk3/6:flg22 vs. vln3;mpk3/6:flg22			>0.9999
																											vln3;mpk3/6:mock vs. vln3;mpk3/6:flg22			>0.9999

## Sheet: Figure 6
Figure 6b		WT mock		WT flg22		vln3-1 mock		vln3-1 flg22		mpk3/6 mock		mpk3/6 flg22
	No.	Ave.	Error	Ave.	Error	Ave.	Error	Ave.	Error	Ave.	Error	Ave.	Error
	1	1	0	1	0	1	0	1	0	1	0	1	0
	2	0.923907	0.00818649	0.954137	0.009159	0.961192	0.00682814	0.947627	0.00686568	0.975831	0.00414618	0.968744	0.00750131
	3	0.868789	0.0133418	0.918901	0.0167905	0.933954	0.0115545	0.91045	0.0116135	0.960735	0.0066176	0.949661	0.0130172
	4	0.825775	0.0166977	0.890159	0.0223196	0.911867	0.0152385	0.880605	0.0152963	0.951852	0.007476	0.934085	0.0172701
	5	0.790156	0.0189907	0.865952	0.026368	0.892604	0.0183539	0.855496	0.0181502	0.940158	0.00881169	0.920509	0.0207901
	6	0.759367	0.0206599	0.845041	0.0293926	0.875202	0.0210641	0.83308	0.0205811	0.924209	0.010999	0.908176	0.0239545
	7	0.732536	0.0219171	0.826586	0.0317364	0.859295	0.0234664	0.812774	0.022494	0.910192	0.0124269	0.89679	0.0267286
	8	0.708579	0.0228034	0.810021	0.0335826	0.844877	0.0255855	0.794339	0.0241016	0.897767	0.0140253	0.886426	0.028995
	9	0.687095	0.0234742	0.795092	0.0350505	0.831465	0.0274956	0.777457	0.0254875	0.888778	0.0165802	0.876515	0.0310644
	10	0.667585	0.0239443	0.781342	0.0363132	0.818931	0.0291826	0.761681	0.0266715	0.877028	0.0179878	0.867056	0.0329397
	11	0.649548	0.0242793	0.768305	0.0374416	0.807292	0.0306564	0.747136	0.0276503	0.877192	0.0196865	0.857919	0.0347367
	12	0.63298	0.0245566	0.756176	0.0383732	0.796418	0.0319635	0.733372	0.0284865	0.868751	0.0208108	0.849198	0.0363946
	13	0.61737	0.0247721	0.744825	0.0391384	0.786251	0.0331673	0.720414	0.0292129	0.855517	0.0229101	0.840984	0.0378876
	14	0.602911	0.0249183	0.734163	0.0398182	0.776539	0.0342792	0.708402	0.029839	0.844467	0.0243256	0.833067	0.0392941
	15	0.589668	0.0250203	0.724227	0.0403971	0.767204	0.0353045	0.697245	0.0303625	0.836319	0.0258538	0.825429	0.0406022
	16	0.577381	0.0250618	0.714916	0.0408648	0.758509	0.0362145	0.686503	0.0308965	0.843742	0.0223932	0.818	0.0419105
	17	0.566043	0.0250551	0.705925	0.0412847	0.750369	0.0370594	0.676596	0.0313404	0.834835	0.0241538	0.810985	0.0431674
	18	0.555363	0.0250426	0.697455	0.0416642	0.7426	0.0377851	0.66712	0.0316741	0.814375	0.0283168	0.804127	0.0444744
	19	0.545504	0.0250436	0.689317	0.0419527	0.735267	0.0384196	0.658158	0.031982	0.799233	0.0276465	0.797609	0.0458118
	20	0.536468	0.0250322	0.681639	0.0421376	0.728236	0.0390057	0.649553	0.0322466	0.790194	0.0279926	0.791133	0.0469963
	21	0.527626	0.0250259	0.67431	0.0422768	0.721562	0.0395261	0.641112	0.0324517	0.78721	0.0305322	0.784842	0.0480519
	22	0.519264	0.0250088	0.66723	0.0423851	0.715212	0.0399916	0.63303	0.0326501	0.777652	0.0305194	0.778521	0.0491348
	23	0.511175	0.0250277	0.660372	0.0424502	0.709064	0.0404041	0.625452	0.0328448	0.787979	0.0324859	0.77217	0.0502612
	24	0.503496	0.0249949	0.653856	0.0424681	0.703077	0.0408013	0.618183	0.0330817	0.780965	0.0333263	0.766084	0.0512654
	25	0.496068	0.0249247	0.647571	0.0424633	0.697166	0.0412141	0.611351	0.0332393	0.773306	0.0342346	0.760222	0.0521722
	26	0.489128	0.0248327	0.641324	0.0425084	0.691442	0.0416112	0.604982	0.0333836	0.761731	0.0349237	0.754667	0.0530044
	27	0.482484	0.0247489	0.635276	0.0425423	0.685919	0.0419538	0.598821	0.0335526	0.758259	0.0356844	0.749551	0.0538141
	28	0.476018	0.0247026	0.629403	0.0425849	0.680643	0.0422569	0.593021	0.0336971	0.770913	0.0311004	0.744425	0.0545899
	29	0.469739	0.0246492	0.623796	0.0426229	0.675478	0.0425341	0.587571	0.03378	0.766488	0.0309436	0.739308	0.0553214
	30	0.463786	0.0245773	0.618449	0.0425905	0.670385	0.0428161	0.582371	0.0338247	0.74586	0.0364111	0.73425	0.0560457
	31	0.458076	0.024499	0.613286	0.0425591	0.665344	0.0431056	0.577504	0.0338485	0.728408	0.0346009	0.729243	0.0567294
	32	0.452505	0.0244117	0.60841	0.0424948	0.660482	0.0433887	0.572933	0.0338936	0.72083	0.0340287	0.724341	0.0574192
	33	0.447145	0.0243612	0.603644	0.0424294	0.655839	0.0436155	0.568395	0.0339506	0.72014	0.0364704	0.719714	0.058068
	34	0.441843	0.0243264	0.59906	0.0422962	0.651283	0.0438425	0.563967	0.034	0.711365	0.0357254	0.71497	0.058821
	35	0.43686	0.0243013	0.59448	0.0421894	0.646985	0.0440168	0.559741	0.0340332	0.726072	0.0382251	0.710252	0.0596311
	36	0.432029	0.0242535	0.589865	0.0421609	0.642832	0.0441795	0.555788	0.0339361	0.720243	0.038775	0.70572	0.0604426
	37	0.427326	0.0242225	0.585282	0.0421296	0.638678	0.0443593	0.551798	0.0338453	0.714843	0.0392972	0.701027	0.0612781
	38	0.422658	0.0242108	0.580876	0.0420857	0.634644	0.0445451	0.548075	0.0337963	0.702644	0.0398319	0.696501	0.061988
	39	0.418244	0.0241926	0.576683	0.042039	0.630521	0.0447379	0.544524	0.0337106	0.701362	0.0404337	0.692128	0.0627109
	40	0.414173	0.0241581	0.572731	0.0419609	0.626475	0.0448913	0.541109	0.0336226	0.714373	0.0359612	0.687903	0.0633947
	41	0.410172	0.024114	0.569017	0.0418549	0.62245	0.0450212	0.537866	0.0335056	0.711655	0.0350977	0.683667	0.0640759
	42	0.406212	0.0240463	0.565399	0.0417501	0.618439	0.0451653	0.534576	0.0334113	0.692822	0.0408098	0.679254	0.0647277
	43	0.402557	0.0239315	0.561985	0.0415813	0.614496	0.0453306	0.53132	0.0333598	0.671112	0.0390056	0.674644	0.0653822
	44	0.399122	0.0238254	0.558739	0.0413727	0.610636	0.0454761	0.528192	0.0333257	0.663543	0.038079	0.670216	0.0659718
	45	0.395849	0.0237472	0.555519	0.0411582	0.6069	0.0456129	0.525134	0.0332748	0.66457	0.0408902	0.665969	0.0665088
	46	0.392583	0.0236614	0.552393	0.0409659	0.603145	0.0457701	0.522044	0.0331719	0.655902	0.0397222	0.662002	0.0669987
	47	0.389313	0.0235848	0.549401	0.0407234	0.599377	0.0459106	0.519044	0.0330354	0.674501	0.0427817	0.658107	0.0674555
	48	0.385991	0.0234649	0.546288	0.0405311	0.595822	0.0460064	0.516081	0.0329332	0.667961	0.0435871	0.654311	0.0678861
	49	0.382797	0.023304	0.543135	0.0403565	0.592362	0.0460934	0.513185	0.0328406	0.663856	0.0439779	0.65065	0.0683023
	50	0.379592	0.023125	0.539969	0.0401865	0.588993	0.0461729	0.510198	0.03274	0.651641	0.0444569	0.647105	0.0686882
	51	0.376445	0.0229481	0.536863	0.0399975	0.585629	0.0462422	0.507173	0.0326073	0.651524	0.0450589	0.643685	0.0690782
	52	0.373564	0.0227386	0.533726	0.0398348	0.582319	0.0462843	0.504298	0.0325015	0.667273	0.0399832	0.640403	0.0694522
	53	0.370787	0.0224911	0.530732	0.0396513	0.57901	0.0463364	0.501574	0.0324014	0.664755	0.0394684	0.637147	0.0698471
	54	0.368064	0.0222436	0.527797	0.0394443	0.575806	0.0463449	0.498945	0.0322738	0.648125	0.0448693	0.634012	0.0702468
	55	0.365518	0.0220064	0.525056	0.0392115	0.572724	0.0463154	0.49636	0.0321219	0.623866	0.0432998	0.631174	0.0706037
	56	0.362956	0.0217534	0.522334	0.038991	0.56968	0.046297	0.493606	0.0319838	0.616485	0.0418388	0.628544	0.0709662
	57	0.360279	0.0215492	0.519726	0.0387814	0.566565	0.046315	0.49088	0.0318151	0.619884	0.0447885	0.625846	0.0713257
	58	0.357596	0.0213722	0.517132	0.0385618	0.563413	0.0462942	0.48819	0.0316621	0.610289	0.0423522	0.623057	0.0716938
	59	0.354933	0.0212136	0.514545	0.0383501	0.560274	0.046284	0.485712	0.0315305	0.633079	0.0460963	0.620209	0.0720925
	60	0.352379	0.0210496	0.511954	0.0381667	0.557225	0.046297	0.483412	0.0313971	0.62667	0.0466668	0.61708	0.0724348
	61	0.350068	0.02082	0.509507	0.0379806	0.554169	0.0462685	0.481318	0.031245	0.622722	0.0467974	0.614023	0.0727608
	62	0.347975	0.0206074	0.507168	0.0377777	0.551299	0.0462151	0.479105	0.0310495	0.613183	0.046846	0.610922	0.0730883
	63	0.345942	0.0204531	0.504962	0.0375473	0.548514	0.0461728	0.476789	0.0308939	0.614405	0.0470562	0.607655	0.0734539
	64	0.344105	0.0203458	0.502797	0.0373293	0.5456	0.0461509	0.47456	0.0307465	0.631448	0.0414766	0.604456	0.0738002
	65	0.342766	0.0202235	0.500564	0.0371566	0.542706	0.0461093	0.472483	0.0306127	0.629118	0.0412078	0.601507	0.0740517
	66	0.34156	0.0200742	0.498299	0.0370041	0.539965	0.0460944	0.470651	0.0304729	0.615695	0.0457564	0.598632	0.0743241
	67	0.340155	0.0199744	0.495998	0.0368883	0.537221	0.0460926	0.468762	0.0303598	0.589663	0.0446538	0.595769	0.0745982
	68	0.338864	0.0198305	0.493684	0.036793	0.534654	0.0460376	0.466815	0.0302004	0.582111	0.042733	0.592887	0.0748368
	69	0.337693	0.0196706	0.491451	0.0367033	0.532101	0.0459583	0.464939	0.0300935	0.58606	0.0456056	0.590076	0.0750675
	70	0.336546	0.0195412	0.489343	0.0366415	0.529657	0.0458595	0.463104	0.0300213	0.576931	0.0431687	0.587265	0.0753296
	71	0.335464	0.0194272	0.487237	0.0365825	0.527222	0.0458136	0.461176	0.0299023	0.601138	0.0468117	0.584409	0.0755946
	72	0.33441	0.0193174	0.485124	0.0365335	0.524875	0.0457837	0.459333	0.0297649	0.59228	0.0477008	0.581506	0.0759271
	73	0.333297	0.0192065	0.48309	0.0364302	0.522484	0.0457802	0.457465	0.02969	0.58854	0.0477822	0.578887	0.0762174
	74	0.332261	0.0190766	0.48114	0.0363024	0.520088	0.0457387	0.455675	0.0296955	0.581589	0.0477356	0.576311	0.0764957
	75	0.331328	0.018971	0.479143	0.0361895	0.517665	0.0456971	0.454078	0.0297737	0.58349	0.0479093	0.573748	0.0767716
	76	0.330623	0.0188731	0.477079	0.0361134	0.515318	0.0456383	0.452378	0.0298785	0.600396	0.0421072	0.571278	0.0770504
	77	0.32966	0.0187759	0.475003	0.0360756	0.51283	0.0456091	0.45077	0.0298983	0.597668	0.0420017	0.569007	0.0772957
	78	0.328612	0.0186817	0.473023	0.036068	0.510444	0.0455723	0.449077	0.0299293	0.585395	0.0461733	0.56682	0.0774865
	79	0.327609	0.0186067	0.471271	0.0360237	0.508042	0.0455339	0.447544	0.0299789	0.557592	0.0454788	0.564467	0.0776761
	80	0.326733	0.018534	0.469703	0.0359427	0.505682	0.0454986	0.445944	0.0299759	0.550225	0.0437925	0.562208	0.0778354
	81	0.325899	0.0184209	0.468142	0.035837	0.503462	0.0454354	0.444515	0.0298692	0.553877	0.0466063	0.559959	0.0779762
	82	0.325076	0.0183262	0.466697	0.035714	0.501383	0.0453482	0.443143	0.0298126	0.544219	0.0441409	0.557608	0.0781008
	83	0.324482	0.0182477	0.465377	0.0355542	0.4993	0.0452298	0.441722	0.029728	0.569109	0.0476902	0.5552	0.0782012
	84	0.323594	0.018188	0.464117	0.0353869	0.497154	0.0451715	0.440329	0.0295918	0.558815	0.048761	0.552827	0.0783023
	85	0.322918	0.0181276	0.462993	0.0351776	0.494998	0.0451341	0.43888	0.0294826	0.554702	0.0488939	0.550602	0.078393
	86	0.322285	0.0180923	0.461916	0.034982	0.492888	0.0450729	0.437495	0.0293751	0.546637	0.0487269	0.548523	0.0785223
	87	0.321642	0.018038	0.460757	0.034831	0.490902	0.0450296	0.436187	0.0292689	0.549881	0.0491635	0.546603	0.0786597
	88	0.320764	0.0179566	0.459757	0.0346542	0.488921	0.0449827	0.43496	0.0291652	0.567314	0.0432318	0.544619	0.0787589
	89	0.319804	0.0178704	0.458697	0.0345086	0.486772	0.0449386	0.433867	0.0290612	0.56465	0.0428943	0.542735	0.0788667
	90	0.318696	0.0177692	0.457452	0.0344119	0.484799	0.0448864	0.432645	0.0289649	0.55135	0.0474092	0.541002	0.0789456
	91	0.317756	0.0176998	0.456132	0.0343511	0.482967	0.0448112	0.431216	0.0288616	0.522484	0.0466406	0.53933	0.0790206
	92	0.316758	0.0176377	0.454816	0.0342896	0.481185	0.0447324	0.429978	0.0288407	0.515826	0.0451695	0.537609	0.0791025
	93	0.315854	0.0175835	0.453509	0.0342383	0.479516	0.0446424	0.428998	0.0288017	0.520166	0.0479188	0.53574	0.0792383
	94	0.315086	0.0175464	0.452291	0.0341761	0.478	0.0445406	0.427923	0.0287301	0.509119	0.0447589	0.533841	0.0793727
	95	0.314355	0.0175154	0.451132	0.0340902	0.476463	0.044443	0.426768	0.0286111	0.535565	0.0481731	0.532007	0.0795089
	96	0.313669	0.0175033	0.449924	0.0339621	0.474939	0.0443336	0.42549	0.0284994	0.525252	0.0492024	0.530211	0.0796154
	97	0.313116	0.0175509	0.448681	0.0338387	0.473433	0.0442509	0.424165	0.0283817	0.519971	0.0492077	0.528441	0.0796723
	98	0.312633	0.0176157	0.447356	0.03371	0.471895	0.04417	0.422754	0.0282439	0.511634	0.0486827	0.526685	0.0797054
	99	0.312086	0.0176175	0.446011	0.0335886	0.470466	0.0440789	0.42158	0.0281266	0.518107	0.0490477	0.52511	0.0797639
	100	0.311506	0.0176257	0.444651	0.0335139	0.469038	0.0439881	0.420522	0.0279806	0.533998	0.0433747	0.523573	0.0798809
	101	0.310924	0.017657	0.443164	0.033454	0.467442	0.0439089	0.41945	0.0278122	0.53213	0.042827	0.521898	0.0799991
	102	0.310471	0.0176374	0.441489	0.0334136	0.465895	0.0438227	0.4185	0.027616	0.519333	0.0472189	0.520097	0.080064
	103	0.309995	0.0176385	0.439972	0.033334	0.464313	0.0437579	0.41724	0.0273947	0.491265	0.045997	0.518484	0.0801
	104	0.309328	0.0176302	0.438673	0.0332048	0.462814	0.0436478	0.41596	0.027233	0.485776	0.0446547	0.516952	0.0801869
	105	0.308466	0.0176364	0.43734	0.0330846	0.461313	0.0435508	0.414732	0.0270711	0.491422	0.047442	0.515351	0.0802692
	106	0.307674	0.0176177	0.436015	0.0329833	0.45977	0.0434793	0.413415	0.0268752	0.478896	0.0434313	0.513898	0.0803703
	107	0.307092	0.0175918	0.434648	0.0328708	0.458232	0.043432	0.412187	0.0266593	0.506472	0.0471568	0.512351	0.0805078
	108	0.306589	0.0175567	0.433175	0.0327453	0.456648	0.0433876	0.41097	0.0264766	0.497434	0.048246	0.510927	0.0806172
	109	0.305841	0.01748	0.431797	0.0326244	0.455132	0.0433123	0.40979	0.026308	0.490997	0.0483263	0.509501	0.0807295
	110	0.305164	0.0174017	0.430287	0.0325662	0.453589	0.0432331	0.408642	0.0262084	0.483388	0.0478792	0.508139	0.0808702
	111	0.304654	0.0173773	0.429117	0.032481	0.452104	0.0431574	0.407455	0.0261143	0.490924	0.0482218	0.506913	0.0809456
	112	0.304126	0.0173636	0.42798	0.032382	0.450809	0.043055	0.406156	0.0259647	0.504899	0.0431557	0.505764	0.0810061
	113	0.303374	0.0173411	0.426945	0.0322496	0.449461	0.0429324	0.404659	0.0258315	0.502311	0.0431978	0.504535	0.081132
	114	0.30266	0.0173496	0.425465	0.0322222	0.448015	0.0428179	0.403132	0.0256793	0.491823	0.0465093	0.503306	0.0812818
	115	0.302016	0.0173546	0.423968	0.0322054	0.446596	0.0427352	0.402026	0.0254794	0.46294	0.0452211	0.502028	0.0814117
	116	0.301565	0.0173388	0.422263	0.0322353	0.445221	0.0426762	0.4009	0.0253063	0.458301	0.0443167	0.500838	0.0815506
	117	0.301306	0.0173215	0.420344	0.0322805	0.443881	0.0425985	0.399845	0.0251313	0.464278	0.0473221	0.499822	0.0817065
	118	0.300724	0.0172958	0.418434	0.0323114	0.442756	0.0424648	0.398709	0.0249503	0.449211	0.0423018	0.498942	0.081848
	119	0.300142	0.0173201	0.416513	0.0323388	0.441503	0.0423848	0.397494	0.0247664	0.478612	0.0471285	0.497563	0.0818783
	120	0.299678	0.017315	0.414682	0.0323645	0.440329	0.0423184	0.39641	0.024585	0.47159	0.048055	0.495912	0.0817998
	121	0.299132	0.017324	0.413052	0.0323803	0.439173	0.0422455	0.395514	0.0244579	0.464186	0.0484546	0.494329	0.0817089
	122	0.298481	0.0173235	0.41155	0.0323622	0.438047	0.0421797	0.39446	0.0242712	0.455357	0.0481135	0.492652	0.0816708
	123	0.297924	0.017292	0.410066	0.0323794	0.436834	0.0420717	0.393481	0.024062	0.463548	0.0483973	0.491181	0.0816525
	124	0.297357	0.017282	0.40853	0.03235	0.435491	0.0419456	0.392477	0.023845	0.475323	0.0440896	0.489763	0.0816061
	125	0.296588	0.0172852	0.406956	0.0323068	0.434154	0.0418222	0.391301	0.0236567	0.472052	0.0444599	0.48837	0.0815476
	126	0.295846	0.0173007	0.405346	0.0322768	0.432712	0.0417452	0.390384	0.0235562	0.464724	0.0464033	0.486783	0.0815043
	127	0.295108	0.0172681	0.403918	0.0322153	0.431467	0.0416443	0.389758	0.0235347	0.434087	0.0451143	0.485238	0.0814324
	128	0.294402	0.0172848	0.402536	0.03214	0.430318	0.0415326	0.388977	0.0233552	0.430587	0.0445995	0.483805	0.0813409
	129	0.293742	0.0172177	0.401163	0.0320718	0.429113	0.041455	0.38794	0.0231347	0.437369	0.0476305	0.482432	0.081278
	130	0.293065	0.0171295	0.400147	0.0319207	0.427909	0.0413871	0.386915	0.0229264	0.421306	0.0419097	0.481188	0.0811831
	131	0.292394	0.0170144	0.399019	0.0317808	0.42668	0.041286	0.386015	0.0228085	0.451406	0.0475712	0.479827	0.081143
	132	0.291949	0.0169211	0.397799	0.0316365	0.425154	0.0412126	0.385098	0.022665	0.446904	0.0480984	0.478405	0.0810708
	133	0.291341	0.016777	0.396732	0.0314764	0.423667	0.0411583	0.384132	0.0225155	0.439057	0.0487207	0.477236	0.0809891
	134	0.290286	0.016695	0.395415	0.0313484	0.422331	0.0411206	0.383297	0.0223957	0.430177	0.048286	0.475922	0.0809213
	135	0.289184	0.0166415	0.394092	0.0312051	0.420924	0.0410614	0.382149	0.0222894	0.43846	0.0485091	0.474634	0.0808302
	136	0.288006	0.0165551	0.392766	0.0310935	0.419325	0.0410365	0.381017	0.0221923	0.451544	0.0443419	0.473648	0.0807357
	137	0.287043	0.0164817	0.391383	0.0309622	0.417743	0.0410493	0.379888	0.0220841	0.44806	0.045184	0.472705	0.0806346
	138	0.286055	0.0164293	0.389988	0.0308265	0.416357	0.041033	0.378584	0.021996	0.445935	0.0453641	0.471531	0.0805191
	139	0.284979	0.0163681	0.388579	0.0306706	0.414948	0.041028	0.377386	0.0218839	0.413039	0.0451234	0.470461	0.0804054
	140	0.284153	0.0162515	0.387126	0.0305474	0.413555	0.0410283	0.376317	0.0217073	0.410265	0.0445718	0.469431	0.0803152
	141	0.283101	0.0161521	0.385664	0.0304248	0.412121	0.0410427	0.375567	0.0215746	0.418202	0.0476098	0.468526	0.0802591
	142	0.282161	0.0160363	0.384477	0.0302553	0.410657	0.0410111	0.374865	0.0214568	0.401982	0.0415077	0.467779	0.0802062
	143	0.280842	0.0159743	0.383371	0.0300685	0.409099	0.0410021	0.373874	0.0212963	0.431509	0.0474618	0.466999	0.0800915
	144	0.279432	0.0160032	0.382261	0.0298849	0.407577	0.0409518	0.372907	0.0211495	0.428116	0.0477633	0.466431	0.079976
	145	0.278209	0.0160661	0.380932	0.0297831	0.406156	0.0408924	0.371877	0.0210218	0.421433	0.0482113	0.465827	0.0798133
	146	0.276865	0.0161674	0.379424	0.0296796	0.404776	0.0407794	0.370806	0.0209243	0.412446	0.0477536	0.465153	0.0796539
	147	0.275776	0.0162874	0.378037	0.0295523	0.403611	0.0406548	0.369801	0.0208126	0.419697	0.048042	0.464705	0.0795011
	148	0.274616	0.0163819	0.376881	0.0293496	0.402439	0.0405384	0.368892	0.0206992	0.43134	0.0445463	0.464308	0.0793349
	149	0.273483	0.0164882	0.375399	0.029151	0.401091	0.0404575	0.36801	0.020615	0.42762	0.045379	0.463778	0.0791871
	150	0.272457	0.0165748	0.373999	0.0288908	0.399905	0.0404438	0.367076	0.0205501	0.43064	0.0431162	0.463259	0.0790588
	151	0.271474	0.0166735	0.372394	0.0286478	0.398784	0.0404376	0.366198	0.0205118	0.394023	0.0445716	0.462923	0.0790138
	152	0.270609	0.0167741	0.370859	0.0284009	0.397701	0.0403955	0.365212	0.0204601	0.391175	0.044096	0.462531	0.0789735
	153	0.269622	0.0168683	0.369317	0.0281295	0.396725	0.0404109	0.363992	0.0204442	0.400054	0.0474379	0.462157	0.0789262
	154	0.268749	0.0169971	0.367791	0.0278628	0.395708	0.0404451	0.362937	0.02036	0.381974	0.0411043	0.461797	0.0788581
	155	0.26802	0.0171204	0.36633	0.0276207	0.394766	0.0404413	0.362009	0.0204963	0.409551	0.0475589	0.461132	0.0787286
	156	0.267598	0.0172104	0.364888	0.0274041	0.393965	0.0404482	0.36085	0.0206954	0.408018	0.0474962	0.460263	0.0786115
	157	0.267104	0.0172878	0.36344	0.0272179	0.3934	0.0404568	0.35897	0.0205646	0.39932	0.0479825	0.459595	0.0785074
	158	0.266586	0.0172584	0.362305	0.0269233	0.392926	0.0405028	0.357436	0.0204331	0.392149	0.04748	0.458899	0.0783912
	159	0.265846	0.017214	0.361354	0.0265629	0.39258	0.0405262	0.356397	0.0204099	0.399626	0.0475131	0.458224	0.0782237
	160	0.265394	0.0171492	0.360497	0.0262648	0.392106	0.0405867	0.355497	0.0205483	0.409853	0.0444031	0.45744	0.078073
	161	0.265014	0.0171308	0.359655	0.0259901	0.391807	0.0405998	0.354413	0.0207587	0.405988	0.0450899	0.45673	0.0779594
	162	0.264673	0.0171557	0.358826	0.0257404	0.391491	0.0405976	0.35325	0.0209247	0.411464	0.0416142	0.45616	0.0778462
	163	0.264338	0.0171186	0.358044	0.02554	0.391066	0.0406419	0.351984	0.0211705	0.37361	0.04364	0.455688	0.0777001
	164	0.263987	0.0171244	0.357288	0.0252859	0.390615	0.0406648	0.350539	0.0212828	0.37211	0.0434817	0.455336	0.0775865
	165	0.263578	0.0171792	0.356586	0.0250509	0.390353	0.0407167	0.34952	0.0213717	0.382225	0.0465588	0.455029	0.077416
	166	0.263018	0.017216	0.355719	0.0248124	0.390079	0.0407411	0.348325	0.0214415	0.364361	0.0401843	0.454721	0.0772892
	167	0.262734	0.0171192	0.355202	0.0245724	0.389369	0.0407851	0.347214	0.0214261	0.392594	0.0459477	0.454204	0.0771632
	168	0.262503	0.01696	0.354689	0.024375	0.388754	0.0408111	0.346251	0.0214809	0.392659	0.0454743	0.453863	0.0770923
	169	0.262399	0.0167864	0.353928	0.0242116	0.388126	0.0408699	0.345551	0.0214787	0.378627	0.0461918	0.453647	0.0770149
	170	0.262116	0.0167049	0.35268	0.0241332	0.387689	0.0408984	0.345478	0.0214734	0.375986	0.0459036	0.453213	0.0769585
	171	0.261577	0.016704	0.35196	0.0240427	0.387108	0.0409602	0.345027	0.0215025	0.384532	0.0458882	0.452793	0.0768969
	172	0.260846	0.0167517	0.351326	0.0240571	0.386465	0.0409642	0.34485	0.0215121	0.392012	0.0438494	0.452489	0.0768646
	173	0.260592	0.0168349	0.351127	0.0240329	0.385479	0.0410072	0.345016	0.0216568	0.389968	0.0441199	0.452016	0.0768037
	174	0.260293	0.016898	0.35053	0.0240366	0.384404	0.0409874	0.344744	0.0217749	0.397592	0.040117	0.451405	0.0768132
	175	0.259832	0.0168798	0.350215	0.0240614	0.383357	0.0409802	0.344531	0.0218438	0.360475	0.0423592	0.450354	0.076661
	176	0.259303	0.0168542	0.349741	0.0240085	0.382514	0.0409557	0.344172	0.0218058	0.360725	0.0426656	0.449413	0.0765373
	177	0.258798	0.0168152	0.349051	0.0239717	0.382211	0.0408222	0.344003	0.0218436	0.371664	0.045741	0.448075	0.0765019
	178	0.258134	0.0168061	0.348168	0.0239281	0.381335	0.040764	0.344098	0.021892	0.354882	0.0403835	0.446982	0.0764244
	179	0.257276	0.0167686	0.346957	0.0239166	0.380615	0.0407035	0.343802	0.021987	0.383963	0.0448983	0.445714	0.0762935
	180	0.256038	0.016582	0.345722	0.0239376	0.380058	0.0405679	0.343759	0.0221193	0.384632	0.0446355	0.444337	0.0761369
	181	0.254633	0.0163275	0.344656	0.0238714	0.379334	0.0404767	0.343333	0.0223142	0.36505	0.0451277	0.443052	0.0759961
	182	0.253289	0.0160842	0.343622	0.0237105	0.378648	0.0402815	0.342849	0.0224976	0.367397	0.0457586	0.44177	0.0757983
	183	0.253012	0.0158816	0.342751	0.0236795	0.378388	0.0401085	0.342246	0.0226305	0.376733	0.0459956	0.440453	0.0757093
	184	0.252594	0.0155748	0.341159	0.0236114	0.37831	0.0398946	0.341297	0.0227079	0.385178	0.044023	0.439157	0.0755522
	185	0.252087	0.0153686	0.34053	0.0234474	0.377575	0.0397801	0.339855	0.0227971	0.383005	0.044683	0.437742	0.0754376
	186	0.251478	0.0152554	0.339148	0.0233538	0.376902	0.039615	0.338607	0.0228791	0.391635	0.0406625	0.436569	0.0752608
	187	0.251003	0.0152995	0.337499	0.023124	0.376594	0.039549	0.337371	0.0230825	0.35476	0.0430258	0.435906	0.0751385
	188	0.251041	0.0154182	0.335217	0.0228365	0.376164	0.0395912	0.335962	0.0233393	0.35517	0.0434841	0.435105	0.0750258
	189	0.251443	0.0155857	0.333172	0.0225982	0.375983	0.0396943	0.334357	0.0235596	0.36701	0.0465113	0.43383	0.0748717
	190	0.251487	0.0156396	0.331217	0.022412	0.375542	0.0399242	0.333319	0.023761	0.350622	0.0416518	0.4322	0.0744737
	191	0.252101	0.0157775	0.329004	0.022234	0.375173	0.0400623	0.332381	0.0239467	0.378358	0.045628	0.430593	0.0742731
	192	0.253129	0.0158745	0.326565	0.0221358	0.37496	0.0402788	0.331799	0.0244018	0.380619	0.0447835	0.429068	0.0740252
	193	0.253375	0.0159782	0.324219	0.022012	0.374613	0.0402362	0.331495	0.0249437	0.357933	0.0450893	0.428371	0.0737344
	194	0.253647	0.0161247	0.321329	0.021927	0.373857	0.0403435	0.3308	0.0253388	0.362023	0.0460435	0.42788	0.0734397
	195	0.254368	0.0164634	0.31947	0.0219205	0.372501	0.0405513	0.329263	0.0256109	0.369961	0.0462802	0.426838	0.0733017
	196	0.254294	0.0163877	0.317634	0.0216318	0.370684	0.0407471	0.328407	0.025705	0.380108	0.0436445	0.424482	0.0732196
	197	0.253647	0.016228	0.314645	0.0211184	0.368238	0.0406391	0.326663	0.025811	0.375683	0.0446696	0.422093	0.0731495
	198	0.253881	0.0159614	0.313453	0.0211997	0.366228	0.0401452	0.325268	0.0261387	0.384882	0.0401067	0.420933	0.0728212
	199	0.256396	0.0158872	0.311608	0.0207603	0.365625	0.0392596	0.324385	0.0266738	0.34742	0.0415999	0.418263	0.0727239
	200	0.25755	0.0154791	0.311813	0.0203266	0.363662	0.0385548	0.324035	0.0268355	0.349501	0.0424378	0.416289	0.0728022
			Tukey's multiple comparisons test			P Value
			WT mock vs. WT flg22			<0.0001
			WT mock vs. vln3-1 mock			<0.0001
			WT mock vs. vln3-1 flg22			<0.0001
			WT mock vs. mpk3/6 mock			<0.0001
			WT mock vs. mpk3/6 flg22			<0.0001
			WT flg22 vs. vln3-1 mock			0.113
			WT flg22 vs. vln3-1 flg22			0.8086
			WT flg22 vs. mpk3/6 mock			<0.0001
			WT flg22 vs. mpk3/6 flg22			<0.0001
			vln3-1 mock vs. vln3-1 flg22			0.0021
			vln3-1 mock vs. mpk3/6 mock			0.0999
			vln3-1 mock vs. mpk3/6 flg22			0.0008
			vln3-1 flg22 vs. mpk3/6 mock			<0.0001
			vln3-1 flg22 vs. mpk3/6 flg22			<0.0001
			mpk3/6 mock vs. mpk3/6 flg22			0.6925

## Sheet: Figure 7
Figure 7b									Figure 7c
		WT		vln3-1		mpk3/6					WT		vln3-1		mpk3/6
	No.	mock	flg22	mock	flg22	mock	flg22			No.	mock	flg22	mock	flg22	mock	flg22
	1	0.462963	0.0925926	0.277778	0.277778	0.37037	0.185185			1	0.0925926	0.740741	0.185185	0.185185	0.185185	0.648148
	2	0.185185	0.0925926	0.0925926	0.185185	0.462963	0.277778			2	0.555556	0.555556	0.37037	0.37037	0.740741	0.462963
	3	0.37037	0.0925926	0.185185	0.185185	0.462963	0.0925926			3	0.462963	0.648148	0.0925926	0.462963	0.37037	0.740741
	4	0.462963	0.185185	0.0925926	0.185185	0.0925926	0.0925926			4	1.01852	0.462963	0.185185	0.277778	0.37037	0.185185
	5	0.37037	0.277778	0.185185	0.0925926	0.0925926	0.277778			5	0.37037	0.740741	0.277778	0.277778	0.0925926	0.833333
	6	0.277778	0.185185	0.185185	0.0925926	0.185185	0.277778			6	0.462963	0.462963	0.277778	0.185185	0.185185	0.185185
	7	0.185185	0.0925926	0.185185	0.0925926	0.0925926	0.185185			7	0.462963	0.185185	0.555556	0.833333	0.277778	0.0925926
	8	0.185185	0.0925926	0.277778	0.0925926	0.185185	0.185185			8	0.0925926	0.185185	0.37037	1.2963	0.277778	0.555556
	9	0.37037	0.0925926	0.0925926	0.0925926	0.185185	0.0925926			9	0.277778	0.277778	0.185185	0.37037	0.277778	0.37037
	10	0.37037	0.0925926	0.0925926	0.185185	0.0925926	0.185185			10	0.833333	0.277778	0.185185	0.648148	0.277778	0.185185
	11	0.185185	0.0925926	0.277778	0.277778	0.37037	0.185185			11	0.555556	0.555556	0.0925926	0.648148	0.833333	0.277778
	12	0.277778	0.0925926	0.0925926	0.185185	0.0925926	0.277778			12	0.740741	0.740741	0.462963	0.462963	0.185185	0.0925926
	13	0.277778	0.0925926	0.185185	0.0925926	0.0925926	0.0925926			13	0.740741	0.277778	0.555556	0.185185	0.277778	0.185185
	14	0.37037	0.0925926	0.185185	0.0925926	0.0925926	0.0925926			14	0.37037	0.740741	0.0925926	0.185185	0.37037	0.0925926
	15	0.37037	0.0925926	0.185185	0.277778	0.0925926	0.0925926			15	0.0925926	0.555556	0.925926	0.0925926	1.01852	0.648148
	16	0.462963	0.185185	0.0925926	0.185185	0.0925926	0.185185			16	0.555556	0.462963	0.555556	0.0925926	1.38889	0.740741
	17	0.555556	0.0925926	0.0925926	0.0925926	0.462963	0.0925926			17	0.37037	0.833333	0.462963	0.37037	1.2037	0.462963
	18	0.0925926	0.277778	0.0925926	0.0925926	0.0925926	0.0925926			18	0.648148	0.555556	0.277778	0.277778	0.740741	0.648148
	19	0.185185	0.185185	0.277778	0.185185	0.185185	0.0925926			19	0.277778	0.555556	0.833333	0.555556	0.740741	0.185185
	20	0.277778	0.277778	0.185185	0.0925926	0.0925926	0.0925926			20	0.648148	0.37037	1.11111	0.462963	0.740741	0.37037
	21	0.37037	0.0925926	0.185185	0.185185	0.0925926	0.0925926			21	0.648148	0.277778	0.0925926	0.185185	0.37037	0.740741
	22	0.277778	0.0925926	0.37037	0.185185	0.185185	0.0925926			22	0.277778	1.11111	0.185185	0.277778	0.185185	0.185185
	23	0.277778	0.0925926	0.185185	0.185185	0.185185	0.185185			23	0.0925926	0.833333	0.185185	0.277778	0.833333	0.462963
	24	0.555556	0.0925926	0.277778	0.37037	0.37037	0.277778			24	0.462963	0.555556	0.277778	0.185185	0.277778	1.38889
	25	0.37037	0.37037	0.0925926	0.277778	0.37037	0.185185			25	0.0925926	1.01852	0.555556	0.277778	0.277778	0.37037
	26	0.185185	0.0925926	0.0925926	0.277778	0.277778	0.185185			26	0.185185	0.648148	0.277778	0.185185	0.0925926	0.555556
	27	0.277778	0.277778	0.0925926		0.277778	0.0925926			27	0.0925926	0.833333	0.648148	0.0925926	0.185185	0.37037
	28	0.740741	0.185185	0.185185		0.0925926	0.0925926			28	0.0925926	0.555556	0.462963	0.277778	0.277778	0.0925926
	29	0.462963	0.185185	0.185185		0.0925926	0.185185			29	0.277778	0.648148	0.462963	0.277778	0.37037	0.185185
	30	0.185185	0.0925926	0.277778		0.0925926				30	0.277778	0.37037	0.37037	0.37037	0.277778	0.185185
	31	0.277778	0.185185	0.185185		0.0925926				31	0.37037	0.925926	0.925926	0.185185	0.0925926	0.277778
	32	0.277778	0.277778	0.277778		0.185185				32	0.185185	0.37037	0.925926	0.555556	0.462963	0.37037
	33	0.37037	0.185185	0.185185		0.0925926				33	0.0925926	0.462963	0.277778	0.0925926	0.277778
	34	0.37037	0.277778	0.37037		0.185185				34	0.185185	0.185185	0.925926	0.0925926	0.37037
	35	0.555556	0.185185	0.277778		0.0925926				35	0.462963	0.37037	0.925926	0.648148	0.37037
	36	0.277778	0.0925926	0.277778		0.0925926				36	0.277778	0.462963	0.462963	0.277778	0.37037
	37	0.277778	0.185185	0.185185		0.37037				37	0.185185	0.37037	0.740741	0.462963	0.555556
	38	0.37037		0.185185		0.277778				38	0.0925926		0.462963	0.462963	0.185185
	39	0.555556		0.0925926		0.0925926				39	0.462963		0.37037	0.277778	0.462963
	40	0.740741		0.185185		0.277778				40	0.185185		0.462963		0.462963
	41	0.462963		0.185185		0.0925926				41	0.185185		0.277778		0.555556
	42	0.277778		0.277778		0.0925926				42	0.277778		0.185185		0.277778
	43	0.462963		0.0925926		0.185185				43	0.185185		0.0925926		0.37037
	44	0.37037		0.0925926		0.0925926				44	0.555556		0.0925926		0.37037
	45	0.648148		0.185185		0.185185				45	0.462963		0.0925926		0.37037
	46	0.37037				0.277778				46	0.185185		0.37037		0.37037
	47	0.185185				0.277778				Ave.	0.358293	0.545546	0.416667	0.351377	0.426731	0.41088
	48	0.185185				0.185185				S.D.	0.228985	0.234836	0.277263	0.237665	0.283197	0.286055
	49	0.185185				0.0925926
	50	0.185185				0.185185
	51	0.555556				0.185185				Tukey's multiple comparisons test			P Value
	52	0.555556				0.0925926				WT:mock vs. WT:flg22			0.0152
	53	0.555556								WT:mock vs. vln3-1:mock			0.8886
	54	0.37037								WT:mock vs. vln3-1:flg22			>0.9999
	55	0.37037								WT:mock vs. mpk3/6:mock			0.8025
	56	0.277778								WT:mock vs. mpk3/6:flg22			0.9505
	57	0.648148								WT:flg22 vs. vln3-1:mock			0.2176
	58	0.277778								WT:flg22 vs. vln3-1:flg22			0.0156
	Ave.	0.362388	0.155155	0.185185	0.174501	0.185185	0.15645			WT:flg22 vs. mpk3/6:mock			0.3026
	S.D.	0.15049	0.078852	0.0789632	0.0799817	0.114509	0.0704445			WT:flg22 vs. mpk3/6:flg22			0.2635
										vln3-1:mock vs. vln3-1:flg22			0.8561
										vln3-1:mock vs. mpk3/6:mock			>0.9999
		Tukey's multiple comparisons test			P Value					vln3-1:mock vs. mpk3/6:flg22			>0.9999
		WT:mock vs. WT:flg22			<0.0001					vln3-1:flg22 vs. mpk3/6:mock			0.7642
		WT:mock vs. vln3-1:mock			<0.0001					vln3-1:flg22 vs. mpk3/6:flg22			0.929
		WT:mock vs. vln3-1:flg22			<0.0001					mpk3/6:mock vs. mpk3/6:flg22			0.9998
		WT:mock vs. mpk3/6:mock			<0.0001
		WT:mock vs. mpk3/6:flg22			<0.0001
		WT:flg22 vs. vln3-1:mock			0.8022
		WT:flg22 vs. vln3-1:flg22			0.9808
		WT:flg22 vs. mpk3/6:mock			0.7803
		WT:flg22 vs. mpk3/6:flg22			>0.9999
		vln3-1:mock vs. vln3-1:flg22			0.9986
		vln3-1:mock vs. mpk3/6:mock			>0.9999
		vln3-1:mock vs. mpk3/6:flg22			0.8682
		vln3-1:flg22 vs. mpk3/6:mock			0.9984
		vln3-1:flg22 vs. mpk3/6:flg22			0.989
		mpk3/6:mock vs. mpk3/6:flg22			0.8545

## Sheet: Figure 8
Figure 8b		WT mock		WT flg22		vln3-1 mock		vln3-1 flg22		VLN3 mock		VLN3 flg22		S779A mock		S779A flg22		S779D mock		S779D flg22
		Ave.	Error	Ave.	Error	Ave.	Error	Ave.	Error	Ave.	Error	Ave.	Error	Ave.	Error	Ave.	Error	Ave.	Error	Ave.	Error
	1	1	0	1	0	1	0	1	0	1	0	1	0	1	0	1	0	1	0	1	0
	2	0.923907	0.00818649	0.954137	0.009159	0.961192	0.00682814	0.947627	0.00686568	0.929254	0.00576252	0.954978	0.00664756	0.93727	0.00593593	0.943452	0.0102308	0.934035	0.0139533	0.974442	0.00361612
	3	0.868789	0.0133418	0.918901	0.0167905	0.933954	0.0115545	0.91045	0.0116135	0.886403	0.00967676	0.939176	0.0091835	0.885518	0.0103584	0.898965	0.0186922	0.889104	0.0219307	0.95885	0.00686121
	4	0.825775	0.0166977	0.890159	0.0223196	0.911867	0.0152385	0.880605	0.0152963	0.85116	0.0129944	0.925839	0.0113775	0.843115	0.0136903	0.863203	0.0248092	0.86402	0.0214038	0.945809	0.00984268
	5	0.790156	0.0189907	0.865952	0.026368	0.892604	0.0183539	0.855496	0.0181502	0.821001	0.0157612	0.913506	0.0134784	0.807347	0.0161651	0.832954	0.0293759	0.823901	0.0276488	0.934202	0.0126814
	6	0.759367	0.0206599	0.845041	0.0293926	0.875202	0.0210641	0.83308	0.0205811	0.794989	0.018043	0.90207	0.0154897	0.775994	0.0181261	0.806743	0.032917	0.790078	0.0315061	0.92343	0.015325
	7	0.732536	0.0219171	0.826586	0.0317364	0.859295	0.0234664	0.812774	0.022494	0.771844	0.0199832	0.891645	0.0172106	0.748253	0.0196918	0.783629	0.0357624	0.764501	0.034588	0.913452	0.0177314
	8	0.708579	0.0228034	0.810021	0.0335826	0.844877	0.0255855	0.794339	0.0241016	0.751082	0.0216775	0.881423	0.0188787	0.723354	0.02089	0.763199	0.0380251	0.741935	0.0370959	0.904004	0.0199427
	9	0.687095	0.0234742	0.795092	0.0350505	0.831465	0.0274956	0.777457	0.0254875	0.732127	0.0231943	0.871445	0.0204729	0.701288	0.021811	0.744597	0.0399723	0.722329	0.0393096	0.895041	0.0220186
	10	0.667585	0.0239443	0.781342	0.0363132	0.818931	0.0291826	0.761681	0.0266715	0.714805	0.0244894	0.86205	0.0219613	0.681397	0.0225367	0.727499	0.041632	0.726352	0.0336754	0.886298	0.0239693
	11	0.649548	0.0242793	0.768305	0.0374416	0.807292	0.0306564	0.747136	0.0276503	0.698983	0.0256161	0.852965	0.0233945	0.663332	0.0231675	0.711816	0.0430211	0.66387	0.0314737	0.877884	0.025702
	12	0.63298	0.0245566	0.756176	0.0383732	0.796418	0.0319635	0.733372	0.0284865	0.684429	0.0266292	0.844176	0.0247665	0.646702	0.0236441	0.697247	0.0442326	0.659872	0.0410137	0.869907	0.0273177
	13	0.61737	0.0247721	0.744825	0.0391384	0.786251	0.0331673	0.720414	0.0292129	0.670756	0.0275475	0.835806	0.0260342	0.631617	0.0239823	0.683701	0.0452584	0.650852	0.0438448	0.862205	0.0288046
	14	0.602911	0.0249183	0.734163	0.0398182	0.776539	0.0342792	0.708402	0.029839	0.657999	0.0283547	0.827775	0.0272302	0.617761	0.0242367	0.671059	0.046091	0.645531	0.0449798	0.854929	0.0301111
	15	0.589668	0.0250203	0.724227	0.0403971	0.767204	0.0353045	0.697245	0.0303625	0.645803	0.0290967	0.819953	0.0284382	0.605249	0.0243752	0.659116	0.0468025	0.648571	0.0406035	0.848	0.0313133
	16	0.577381	0.0250618	0.714916	0.0408648	0.758509	0.0362145	0.686503	0.0308965	0.634432	0.0297736	0.812538	0.0295437	0.593624	0.0245862	0.648031	0.0473802	0.625339	0.0449474	0.841335	0.0324643
	17	0.566043	0.0250551	0.705925	0.0412847	0.750369	0.0370594	0.676596	0.0313404	0.623787	0.0303479	0.805406	0.0305704	0.582869	0.024778	0.637564	0.0478776	0.608289	0.0459725	0.834914	0.0334892
	18	0.555363	0.0250426	0.697455	0.0416642	0.7426	0.0377851	0.66712	0.0316741	0.613479	0.0309766	0.798392	0.0315239	0.572871	0.0249442	0.627758	0.0483464	0.596831	0.0463629	0.828601	0.0344985
	19	0.545504	0.0250436	0.689317	0.0419527	0.735267	0.0384196	0.658158	0.031982	0.603732	0.0315601	0.791543	0.0324805	0.563859	0.0251224	0.618663	0.0487033	0.588629	0.0467029	0.8225	0.0355048
	20	0.536468	0.0250322	0.681639	0.0421376	0.728236	0.0390057	0.649553	0.0322466	0.594531	0.0320237	0.785027	0.0333704	0.555547	0.0253042	0.6098	0.0490343	0.575814	0.0470555	0.816572	0.0365274
	21	0.527626	0.0250259	0.67431	0.0422768	0.721562	0.0395261	0.641112	0.0324517	0.5858	0.032401	0.778765	0.0341749	0.547485	0.0255073	0.601423	0.0493079	0.589348	0.0411972	0.810899	0.0374901
	22	0.519264	0.0250088	0.66723	0.0423851	0.715212	0.0399916	0.63303	0.0326501	0.577412	0.03274	0.77262	0.0349485	0.539662	0.0256659	0.593656	0.0495126	0.526861	0.0310557	0.805416	0.0383775
	23	0.511175	0.0250277	0.660372	0.0424502	0.709064	0.0404041	0.625452	0.0328448	0.569298	0.0329984	0.766555	0.0356935	0.532232	0.0258993	0.586379	0.0496583	0.537467	0.04598	0.800023	0.0392555
	24	0.503496	0.0249949	0.653856	0.0424681	0.703077	0.0408013	0.618183	0.0330817	0.561707	0.0332661	0.760438	0.036431	0.525391	0.0261531	0.579505	0.0497522	0.538184	0.0485827	0.794789	0.0400879
	25	0.496068	0.0249247	0.647571	0.0424633	0.697166	0.0412141	0.611351	0.0332393	0.554424	0.0334835	0.754401	0.0371175	0.518956	0.0263989	0.572937	0.0498224	0.53979	0.0488864	0.789549	0.0408774
	26	0.489128	0.0248327	0.641324	0.0425084	0.691442	0.0416112	0.604982	0.0333836	0.547553	0.0336773	0.748313	0.0377851	0.512557	0.0266441	0.566668	0.0498843	0.544433	0.0457937	0.784424	0.0416799
	27	0.482484	0.0247489	0.635276	0.0425423	0.685919	0.0419538	0.598821	0.0335526	0.541137	0.0338817	0.742347	0.0384102	0.506479	0.0267882	0.560429	0.0499523	0.528226	0.0485546	0.779377	0.0424399
	28	0.476018	0.0247026	0.629403	0.0425849	0.680643	0.0422569	0.593021	0.0336971	0.534957	0.0340874	0.736345	0.0390245	0.500732	0.0268781	0.554555	0.0499117	0.517146	0.0490531	0.774367	0.0431635
	29	0.469739	0.0246492	0.623796	0.0426229	0.675478	0.0425341	0.587571	0.03378	0.528988	0.0343051	0.730535	0.0396238	0.495295	0.0269488	0.548954	0.04984	0.509699	0.0490307	0.769432	0.0438782
	30	0.463786	0.0245773	0.618449	0.0425905	0.670385	0.0428161	0.582371	0.0338247	0.523283	0.0344815	0.724883	0.0401761	0.489974	0.0269712	0.543446	0.0497812	0.506188	0.0488592	0.764615	0.0445737
	31	0.458076	0.024499	0.613286	0.0425591	0.665344	0.0431056	0.577504	0.0338485	0.517594	0.0346304	0.719425	0.040678	0.484784	0.0269387	0.53818	0.0496823	0.497897	0.048922	0.759919	0.0452197
	32	0.452505	0.0244117	0.60841	0.0424948	0.660482	0.0433887	0.572933	0.0338936	0.511753	0.0347817	0.713993	0.0411358	0.479779	0.0268173	0.533181	0.0495143	0.512049	0.0437129	0.755401	0.0457983
	33	0.447145	0.0243612	0.603644	0.0424294	0.655839	0.0436155	0.568395	0.0339506	0.505985	0.0348892	0.708825	0.0415768	0.47504	0.0266829	0.528438	0.0493825	0.451226	0.0286176	0.750825	0.0463794
	34	0.441843	0.0243264	0.59906	0.0422962	0.651283	0.0438425	0.563967	0.034	0.500776	0.0349707	0.703812	0.041998	0.470615	0.0265622	0.523729	0.049273	0.468073	0.0465977	0.746344	0.0469037
	35	0.43686	0.0243013	0.59448	0.0421894	0.646985	0.0440168	0.559741	0.0340332	0.49596	0.0350527	0.699041	0.0423455	0.46638	0.0264411	0.519067	0.0491787	0.473972	0.0490953	0.742061	0.0473679
	36	0.432029	0.0242535	0.589865	0.0421609	0.642832	0.0441795	0.555788	0.0339361	0.491415	0.0351398	0.694322	0.0427454	0.462117	0.0263516	0.514519	0.0490015	0.480001	0.0486901	0.737981	0.0477413
	37	0.427326	0.0242225	0.585282	0.0421296	0.638678	0.0443593	0.551798	0.0338453	0.48714	0.0352255	0.689615	0.0431762	0.457981	0.0262599	0.510152	0.0487808	0.481461	0.0471874	0.733767	0.0480817
	38	0.422658	0.0242108	0.580876	0.0420857	0.634644	0.0445451	0.548075	0.0337963	0.48293	0.0352826	0.685008	0.0436244	0.454132	0.0261448	0.506137	0.0485455	0.469695	0.048935	0.729545	0.048379
	39	0.418244	0.0241926	0.576683	0.042039	0.630521	0.0447379	0.544524	0.0337106	0.478866	0.0353528	0.680492	0.0440549	0.450352	0.0260739	0.502663	0.0483344	0.462177	0.0492558	0.72549	0.0486612
	40	0.414173	0.0241581	0.572731	0.0419609	0.626475	0.0448913	0.541109	0.0336226	0.474883	0.0353626	0.676085	0.0444811	0.446952	0.0259254	0.499563	0.0481272	0.458293	0.0491519	0.721595	0.0489399
	41	0.410172	0.024114	0.569017	0.0418549	0.62245	0.0450212	0.537866	0.0335056	0.470908	0.0353378	0.671692	0.0448841	0.443872	0.0257368	0.496497	0.0479196	0.455807	0.0489241	0.718031	0.0492534
	42	0.406212	0.0240463	0.565399	0.0417501	0.618439	0.0451653	0.534576	0.0334113	0.467105	0.0353763	0.667459	0.0452727	0.440711	0.0256114	0.49347	0.0476287	0.449622	0.0489883	0.714552	0.0495433
	43	0.402557	0.0239315	0.561985	0.0415813	0.614496	0.0453306	0.53132	0.0333598	0.463399	0.0354056	0.663279	0.0456674	0.437519	0.0255398	0.490437	0.0473867	0.461579	0.0449541	0.711185	0.0497715
	44	0.399122	0.0238254	0.558739	0.0413727	0.610636	0.0454761	0.528192	0.0333257	0.459713	0.0354172	0.659239	0.046026	0.434424	0.0253998	0.48752	0.0471678	0.403718	0.0271886	0.707841	0.0500027
	45	0.395849	0.0237472	0.555519	0.0411582	0.6069	0.0456129	0.525134	0.0332748	0.456168	0.0354394	0.655184	0.0463581	0.431432	0.0252653	0.484464	0.0469293	0.422055	0.0462785	0.704408	0.0501915
	46	0.392583	0.0236614	0.552393	0.0409659	0.603145	0.0457701	0.522044	0.0331719	0.452653	0.0354735	0.651267	0.0466703	0.428621	0.0251089	0.481348	0.0466588	0.430441	0.0490393	0.701144	0.0503386
	47	0.389313	0.0235848	0.549401	0.0407234	0.599377	0.0459106	0.519044	0.0330354	0.449308	0.0355258	0.647207	0.0469613	0.425965	0.0250066	0.478219	0.0463937	0.439198	0.048026	0.697973	0.0504964
	48	0.385991	0.0234649	0.546288	0.0405311	0.595822	0.0460064	0.516081	0.0329332	0.446151	0.0355621	0.643328	0.0472575	0.423424	0.0249896	0.47526	0.0462069	0.438214	0.0473235	0.694798	0.0506366
	49	0.382797	0.023304	0.543135	0.0403565	0.592362	0.0460934	0.513185	0.0328406	0.443085	0.0356088	0.639461	0.0475246	0.420899	0.025005	0.472311	0.0460318	0.42755	0.0487371	0.691659	0.0508049
	50	0.379592	0.023125	0.539969	0.0401865	0.588993	0.0461729	0.510198	0.03274	0.440132	0.0355928	0.635657	0.0477811	0.418445	0.025033	0.469395	0.0458953	0.42353	0.0487679	0.688575	0.0509762
	51	0.376445	0.0229481	0.536863	0.0399975	0.585629	0.0462422	0.507173	0.0326073	0.437075	0.0356022	0.631986	0.048027	0.416052	0.0251062	0.466523	0.0457331	0.420962	0.0486681	0.685497	0.0511545
	52	0.373564	0.0227386	0.533726	0.0398348	0.582319	0.0462843	0.504298	0.0325015	0.434057	0.0355924	0.628407	0.0482717	0.413849	0.0252011	0.463813	0.0455419	0.418892	0.0484914	0.68242	0.0513598
	53	0.370787	0.0224911	0.530732	0.0396513	0.57901	0.0463364	0.501574	0.0324014	0.430996	0.0355256	0.624862	0.0484995	0.411862	0.0252791	0.461024	0.0453513	0.41401	0.0486056	0.679451	0.0515606
	54	0.368064	0.0222436	0.527797	0.0394443	0.575806	0.0463449	0.498945	0.0322738	0.428105	0.0353997	0.621419	0.0486757	0.409925	0.0253101	0.45841	0.0451805	0.422859	0.045727	0.67646	0.0517679
	55	0.365518	0.0220064	0.525056	0.0392115	0.572724	0.0463154	0.49636	0.0321219	0.425214	0.0352462	0.618149	0.0488465	0.407837	0.0252959	0.455961	0.0449979	0.368033	0.0265939	0.673389	0.051978
	56	0.362956	0.0217534	0.522334	0.038991	0.56968	0.046297	0.493606	0.0319838	0.422363	0.0351552	0.614934	0.0489898	0.40564	0.0252532	0.453658	0.0447908	0.386694	0.0457012	0.670345	0.052196
	57	0.360279	0.0215492	0.519726	0.0387814	0.566565	0.046315	0.49088	0.0318151	0.419443	0.0350846	0.611771	0.0491541	0.40327	0.0251617	0.451478	0.0446075	0.395626	0.0485604	0.667342	0.0523667
	58	0.357596	0.0213722	0.517132	0.0385618	0.563413	0.0462942	0.48819	0.0316621	0.416671	0.0350372	0.608657	0.0493308	0.400814	0.0251264	0.449259	0.0444684	0.407841	0.0471394	0.664487	0.0525466
	59	0.354933	0.0212136	0.514545	0.0383501	0.560274	0.046284	0.485712	0.0315305	0.41387	0.0350177	0.605531	0.0494585	0.398392	0.0250971	0.447056	0.0443349	0.404489	0.0472836	0.661656	0.0526828
	60	0.352379	0.0210496	0.511954	0.0381667	0.557225	0.046297	0.483412	0.0313971	0.411095	0.0349754	0.602459	0.0496105	0.395937	0.0251056	0.444822	0.0441197	0.396344	0.048378	0.658861	0.0527979
	61	0.350068	0.02082	0.509507	0.0379806	0.554169	0.0462685	0.481318	0.031245	0.40844	0.0349002	0.599566	0.0496901	0.3934	0.0250879	0.442813	0.0439226	0.393534	0.0485427	0.656065	0.0529486
	62	0.347975	0.0206074	0.507168	0.0377777	0.551299	0.0462151	0.479105	0.0310495	0.406077	0.0348396	0.596797	0.0497481	0.391036	0.0250719	0.441027	0.0437201	0.391367	0.0487094	0.65325	0.0530955
	63	0.345942	0.0204531	0.504962	0.0375473	0.548514	0.0461728	0.476789	0.0308939	0.403754	0.0348348	0.594076	0.0497858	0.388736	0.0250267	0.439299	0.043618	0.392496	0.048545	0.650327	0.0532529
	64	0.344105	0.0203458	0.502797	0.0373293	0.5456	0.0461509	0.47456	0.0307465	0.401522	0.0348203	0.59153	0.0498093	0.386549	0.0249604	0.437695	0.0435374	0.388424	0.0489854	0.647424	0.0534065
	65	0.342766	0.0202235	0.500564	0.0371566	0.542706	0.0461093	0.472483	0.0306127	0.399372	0.0348168	0.588989	0.0497954	0.384368	0.0248725	0.436166	0.0434425	0.396622	0.0467152	0.644624	0.0535538
	66	0.34156	0.0200742	0.498299	0.0370041	0.539965	0.0460944	0.470651	0.0304729	0.397155	0.0348352	0.586496	0.0498098	0.382377	0.0248141	0.434531	0.04338	0.342864	0.0260609	0.641804	0.0537247
	67	0.340155	0.0199744	0.495998	0.0368883	0.537221	0.0460926	0.468762	0.0303598	0.394855	0.0348701	0.584038	0.0497996	0.380592	0.0248066	0.433019	0.0432981	0.363928	0.0465841	0.63909	0.0538627
	68	0.338864	0.0198305	0.493684	0.036793	0.534654	0.0460376	0.466815	0.0302004	0.392491	0.03491	0.581766	0.0497993	0.378702	0.0247674	0.431533	0.0432071	0.372855	0.0492984	0.636295	0.0540519
	69	0.337693	0.0196706	0.491451	0.0367033	0.532101	0.0459583	0.464939	0.0300935	0.390235	0.0348505	0.579397	0.0498038	0.376869	0.0247837	0.429972	0.0431592	0.386786	0.0480131	0.633423	0.0542568
	70	0.336546	0.0195412	0.489343	0.0366415	0.529657	0.0458595	0.463104	0.0300213	0.388035	0.0347468	0.577125	0.0498087	0.375097	0.0248401	0.428317	0.04312	0.383222	0.0485599	0.630494	0.0544467
	71	0.335464	0.0194272	0.487237	0.0365825	0.527222	0.0458136	0.461176	0.0299023	0.385941	0.0346489	0.574981	0.0498126	0.373456	0.0248947	0.426645	0.0430987	0.375856	0.0494588	0.627607	0.054663
	72	0.33441	0.0193174	0.485124	0.0365335	0.524875	0.0457837	0.459333	0.0297649	0.383904	0.0345032	0.572672	0.0498281	0.371917	0.0248878	0.425207	0.0430832	0.373937	0.0494944	0.624749	0.0548952
	73	0.333297	0.0192065	0.48309	0.0364302	0.522484	0.0457802	0.457465	0.02969	0.381781	0.0343385	0.570469	0.0498307	0.370276	0.0248991	0.423925	0.0430805	0.373057	0.0494363	0.62184	0.0551723
	74	0.332261	0.0190766	0.48114	0.0363024	0.520088	0.0457387	0.455675	0.0296955	0.379768	0.0342135	0.568287	0.0498104	0.36867	0.0249129	0.422831	0.0430338	0.374639	0.048984	0.618841	0.0554683
	75	0.331328	0.018971	0.479143	0.0361895	0.517665	0.0456971	0.454078	0.0297737	0.377875	0.03403	0.56605	0.0498351	0.367049	0.0249482	0.421862	0.0429424	0.369817	0.0496581	0.615908	0.0557525
	76	0.330623	0.0188731	0.477079	0.0361134	0.515318	0.0456383	0.452378	0.0298785	0.375971	0.0339081	0.563904	0.0498586	0.365501	0.0249877	0.42086	0.0429031	0.377389	0.0477484	0.612996	0.056043
	77	0.32966	0.0187759	0.475003	0.0360756	0.51283	0.0456091	0.45077	0.0298983	0.37406	0.033808	0.561823	0.0498953	0.364169	0.0250427	0.420048	0.0428255	0.323349	0.0255912	0.610145	0.0563235
	78	0.328612	0.0186817	0.473023	0.036068	0.510444	0.0455723	0.449077	0.0299293	0.372154	0.0336797	0.559671	0.0499415	0.363011	0.0250492	0.419054	0.0427738	0.347212	0.0477984	0.607299	0.0565734
	79	0.327609	0.0186067	0.471271	0.0360237	0.508042	0.0455339	0.447544	0.0299789	0.370317	0.0335058	0.557848	0.0499076	0.361967	0.025019	0.418015	0.0427253	0.354744	0.0497721	0.604529	0.0567895
	80	0.326733	0.018534	0.469703	0.0359427	0.505682	0.0454986	0.445944	0.0299759	0.368528	0.0333629	0.556015	0.0498671	0.360948	0.0249654	0.417009	0.0426549	0.37017	0.048272	0.601766	0.0570204
	81	0.325899	0.0184209	0.468142	0.035837	0.503462	0.0454354	0.444515	0.0298692	0.366765	0.0332571	0.554222	0.049805	0.359754	0.0249305	0.415853	0.0425483	0.366028	0.0488731	0.598941	0.0572315
	82	0.325076	0.0183262	0.466697	0.035714	0.501383	0.0453482	0.443143	0.0298126	0.36486	0.033167	0.552325	0.0496977	0.358606	0.0248595	0.414712	0.0425116	0.35765	0.0496632	0.596207	0.0574298
	83	0.324482	0.0182477	0.465377	0.0355542	0.4993	0.0452298	0.441722	0.029728	0.363098	0.0330349	0.550384	0.0496365	0.357568	0.0247814	0.413645	0.0425996	0.358068	0.0494856	0.593459	0.0576131
	84	0.323594	0.018188	0.464117	0.0353869	0.497154	0.0451715	0.440329	0.0295918	0.361389	0.0329497	0.548269	0.0496278	0.35626	0.0246758	0.412488	0.0425724	0.35957	0.0490787	0.590801	0.0577999
	85	0.322918	0.0181276	0.462993	0.0351776	0.494998	0.0451341	0.43888	0.0294826	0.359758	0.0328939	0.546324	0.0495652	0.35488	0.0245135	0.411179	0.0424656	0.360688	0.0485295	0.588143	0.0579611
	86	0.322285	0.0180923	0.461916	0.034982	0.492888	0.0450729	0.437495	0.0293751	0.358192	0.0328102	0.544413	0.0495211	0.353757	0.0243426	0.409954	0.0424597	0.355876	0.0490718	0.585462	0.0581596
	87	0.321642	0.018038	0.460757	0.034831	0.490902	0.0450296	0.436187	0.0292689	0.356671	0.0327829	0.542375	0.0495108	0.352749	0.0241695	0.409035	0.0424781	0.362553	0.0471773	0.58279	0.058329
	88	0.320764	0.0179566	0.459757	0.0346542	0.488921	0.0449827	0.43496	0.0291652	0.35508	0.0327964	0.540342	0.0494766	0.351665	0.0239647	0.408209	0.0425444	0.30973	0.0251549	0.580079	0.0584967
	89	0.319804	0.0178704	0.458697	0.0345086	0.486772	0.0449386	0.433867	0.0290612	0.353596	0.0328092	0.538331	0.0494303	0.350507	0.0238061	0.407607	0.0426251	0.334543	0.0475229	0.577454	0.0586863
	90	0.318696	0.0177692	0.457452	0.0344119	0.484799	0.0448864	0.432645	0.0289649	0.352173	0.0328525	0.536402	0.0493936	0.349253	0.0236863	0.407116	0.0427212	0.340005	0.0491289	0.574943	0.0588637
	91	0.317756	0.0176998	0.456132	0.0343511	0.482967	0.0448112	0.431216	0.0288616	0.350592	0.0328911	0.534566	0.0493945	0.347985	0.0236301	0.406554	0.0428107	0.356297	0.0478833	0.572424	0.0589803
	92	0.316758	0.0176377	0.454816	0.0342896	0.481185	0.0447324	0.429978	0.0288407	0.348928	0.0328833	0.532772	0.04942	0.346751	0.0235901	0.406007	0.0428342	0.352697	0.0485832	0.569953	0.0590899
	93	0.315854	0.0175835	0.453509	0.0342383	0.479516	0.0446424	0.428998	0.0288017	0.347389	0.0328774	0.530895	0.0494859	0.345613	0.0234999	0.405592	0.0428385	0.342037	0.0496792	0.567621	0.0592041
	94	0.315086	0.0175464	0.452291	0.0341761	0.478	0.0445406	0.427923	0.0287301	0.345795	0.0328187	0.529233	0.0495664	0.344705	0.0233949	0.405042	0.0428689	0.344579	0.0496158	0.565294	0.0592683
	95	0.314355	0.0175154	0.451132	0.0340902	0.476463	0.044443	0.426768	0.0286111	0.344239	0.0327539	0.527543	0.0496303	0.343817	0.0233529	0.404577	0.042855	0.346762	0.0492542	0.563028	0.0593478
	96	0.313669	0.0175033	0.449924	0.0339621	0.474939	0.0443336	0.42549	0.0284994	0.342823	0.0326778	0.525789	0.0496382	0.342887	0.0233315	0.403986	0.042859	0.347954	0.0488385	0.560743	0.0594591
	97	0.313116	0.0175509	0.448681	0.0338387	0.473433	0.0442509	0.424165	0.0283817	0.341423	0.0325851	0.523933	0.0496413	0.341893	0.0233052	0.403487	0.0428848	0.343277	0.0493661	0.558528	0.0595501
	98	0.312633	0.0176157	0.447356	0.03371	0.471895	0.04417	0.422754	0.0282439	0.340036	0.0325413	0.522294	0.049635	0.341088	0.0232695	0.403342	0.0431009	0.351027	0.0472479	0.556342	0.0596197
	99	0.312086	0.0176175	0.446011	0.0335886	0.470466	0.0440789	0.42158	0.0281266	0.33854	0.0324665	0.520649	0.049667	0.340618	0.0232629	0.403042	0.0432272	0.298113	0.0251717	0.554184	0.0596743
	100	0.311506	0.0176257	0.444651	0.0335139	0.469038	0.0439881	0.420522	0.0279806	0.337077	0.0323967	0.519067	0.0496168	0.340208	0.0232349	0.402435	0.0432493	0.323849	0.0475816	0.552131	0.059716
	101	0.310924	0.017657	0.443164	0.033454	0.467442	0.0439089	0.41945	0.0278122	0.335512	0.0322976	0.517401	0.049547	0.339713	0.0231937	0.4019	0.043232	0.32915	0.0488916	0.549916	0.0597837
	102	0.310471	0.0176374	0.441489	0.0334136	0.465895	0.0438227	0.4185	0.027616	0.33408	0.0321961	0.515748	0.0495019	0.339088	0.0231163	0.401305	0.0432845	0.344875	0.0476861	0.547697	0.0598557
	103	0.309995	0.0176385	0.439972	0.033334	0.464313	0.0437579	0.41724	0.0273947	0.332622	0.0321203	0.513982	0.0493831	0.33833	0.0230372	0.40069	0.0432917	0.342533	0.0479366	0.545513	0.0599402
	104	0.309328	0.0176302	0.438673	0.0332048	0.462814	0.0436478	0.41596	0.027233	0.331044	0.0320085	0.512356	0.0492682	0.337542	0.0229361	0.399972	0.0432713	0.330736	0.0489711	0.543434	0.0600405
	105	0.308466	0.0176364	0.43734	0.0330846	0.461313	0.0435508	0.414732	0.0270711	0.329621	0.0318824	0.510701	0.0491081	0.336695	0.0228493	0.399469	0.0432622	0.334974	0.0486951	0.541394	0.060122
	106	0.307674	0.0176177	0.436015	0.0329833	0.45977	0.0434793	0.413415	0.0268752	0.328302	0.0317036	0.509012	0.0489349	0.335972	0.0227561	0.399043	0.0431855	0.336836	0.0482186	0.539305	0.0601877
	107	0.307092	0.0175918	0.434648	0.0328708	0.458232	0.043432	0.412187	0.0266593	0.326846	0.0315252	0.507378	0.0487526	0.335353	0.0226632	0.398492	0.0431464	0.336669	0.0479678	0.53723	0.0602727
	108	0.306589	0.0175567	0.433175	0.0327453	0.456648	0.0433876	0.41097	0.0264766	0.325423	0.0313613	0.505836	0.0485895	0.334662	0.0226119	0.397912	0.0431087	0.332187	0.0483777	0.5352	0.0603544
	109	0.305841	0.01748	0.431797	0.0326244	0.455132	0.0433123	0.40979	0.026308	0.323962	0.0311651	0.504366	0.0484229	0.333969	0.0225742	0.397195	0.043082	0.33913	0.0464995	0.533055	0.0604168
	110	0.305164	0.0174017	0.430287	0.0325662	0.453589	0.0432331	0.408642	0.0262084	0.322704	0.0309622	0.502899	0.0482382	0.333312	0.0225393	0.396278	0.0430399	0.28767	0.0249381	0.531012	0.0604528
	111	0.304654	0.0173773	0.429117	0.032481	0.452104	0.0431574	0.407455	0.0261143	0.321566	0.0307501	0.501397	0.0480557	0.332546	0.0225216	0.39536	0.0429909	0.312935	0.0469193	0.5289	0.0605119
	112	0.304126	0.0173636	0.42798	0.032382	0.450809	0.043055	0.406156	0.0259647	0.320426	0.0305668	0.499847	0.0479114	0.331578	0.0224726	0.394526	0.0428943	0.317509	0.0480872	0.526777	0.0605797
	113	0.303374	0.0173411	0.426945	0.0322496	0.449461	0.0429324	0.404659	0.0258315	0.319338	0.0304316	0.498409	0.0477732	0.330649	0.0224324	0.393896	0.0427847	0.333788	0.0467874	0.524692	0.0606523
	114	0.30266	0.0173496	0.425465	0.0322222	0.448015	0.0428179	0.403132	0.0256793	0.318152	0.0302821	0.496961	0.0476427	0.329801	0.0224684	0.393389	0.042676	0.331794	0.0469038	0.522551	0.0607111
	115	0.302016	0.0173546	0.423968	0.0322054	0.446596	0.0427352	0.402026	0.0254794	0.316947	0.0300707	0.49549	0.0474924	0.328955	0.0224546	0.3927	0.0425287	0.318114	0.0479194	0.520391	0.0607728
	116	0.301565	0.0173388	0.422263	0.0322353	0.445221	0.0426762	0.4009	0.0253063	0.31578	0.0298696	0.494086	0.0473652	0.32819	0.0224043	0.391725	0.0424242	0.325113	0.0474479	0.518302	0.0608329
	117	0.301306	0.0173215	0.420344	0.0322805	0.443881	0.0425985	0.399845	0.0251313	0.314629	0.0297098	0.492766	0.0472481	0.327333	0.0222821	0.390725	0.0423158	0.32732	0.0467488	0.516184	0.0609225
	118	0.300724	0.0172958	0.418434	0.0323114	0.442756	0.0424648	0.398709	0.0249503	0.313562	0.0295339	0.491469	0.0471357	0.326453	0.022193	0.389618	0.0422283	0.326237	0.0465239	0.514152	0.0610054
	119	0.300142	0.0173201	0.416513	0.0323388	0.441503	0.0423848	0.397494	0.0247664	0.31241	0.0293514	0.490071	0.0471017	0.325717	0.0221301	0.388496	0.042056	0.320812	0.046984	0.512035	0.0610884
	120	0.299678	0.017315	0.414682	0.0323645	0.440329	0.0423184	0.39641	0.024585	0.311213	0.0291659	0.488721	0.0469771	0.324734	0.0220713	0.387474	0.0418796	0.327887	0.0451085	0.509963	0.0611671
	121	0.299132	0.017324	0.413052	0.0323803	0.439173	0.0422455	0.395514	0.0244579	0.310125	0.0290138	0.487318	0.0468443	0.323782	0.0220732	0.386643	0.0417245	0.278846	0.0249386	0.507912	0.0612365
	122	0.298481	0.0173235	0.41155	0.0323622	0.438047	0.0421797	0.39446	0.0242712	0.309134	0.0287797	0.485718	0.0467555	0.322982	0.0221201	0.386005	0.041572	0.302126	0.0450796	0.505958	0.0612949
	123	0.297924	0.017292	0.410066	0.0323794	0.436834	0.0420717	0.393481	0.024062	0.308199	0.0285682	0.484192	0.0466773	0.322313	0.022141	0.385283	0.0414399	0.30682	0.0462969	0.504044	0.0613334
	124	0.297357	0.017282	0.40853	0.03235	0.435491	0.0419456	0.392477	0.023845	0.307298	0.0283426	0.482722	0.0465681	0.321653	0.0221567	0.384758	0.0413275	0.32183	0.0451075	0.501983	0.0613598
	125	0.296588	0.0172852	0.406956	0.0323068	0.434154	0.0418222	0.391301	0.0236567	0.306477	0.028019	0.481135	0.0464827	0.321214	0.0222256	0.384521	0.0411581	0.320183	0.0450181	0.499914	0.0614225
	126	0.295846	0.0173007	0.405346	0.0322768	0.432712	0.0417452	0.390384	0.0235562	0.305872	0.0277349	0.47949	0.0464423	0.320915	0.0222513	0.384361	0.0409624	0.305941	0.0459145	0.497995	0.0614504
	127	0.295108	0.0172681	0.403918	0.0322153	0.431467	0.0416443	0.389758	0.0235347	0.305553	0.0273976	0.477825	0.0463746	0.320602	0.0222371	0.383978	0.0408162	0.314215	0.045336	0.496174	0.0614676
	128	0.294402	0.0172848	0.402536	0.03214	0.430318	0.0415326	0.388977	0.0233552	0.30523	0.0270657	0.476207	0.0463305	0.32029	0.0221953	0.38366	0.0406532	0.314683	0.0448035	0.494325	0.0615296
	129	0.293742	0.0172177	0.401163	0.0320718	0.429113	0.041455	0.38794	0.0231347	0.304737	0.0267205	0.474757	0.0462979	0.320086	0.022147	0.383222	0.0404845	0.31373	0.0445241	0.492526	0.061544
	130	0.293065	0.0171295	0.400147	0.0319207	0.427909	0.0413871	0.386915	0.0229264	0.304096	0.02635	0.473268	0.0462458	0.320051	0.0221266	0.38278	0.0402478	0.306927	0.0450427	0.490674	0.0615301
	131	0.292394	0.0170144	0.399019	0.0317808	0.42668	0.041286	0.386015	0.0228085	0.303377	0.0260456	0.471874	0.0462261	0.320073	0.022165	0.382269	0.0400186	0.314933	0.0430261	0.489009	0.0615215
	132	0.291949	0.0169211	0.397799	0.0316365	0.425154	0.0412126	0.385098	0.022665	0.302685	0.0257482	0.470471	0.0462039	0.320156	0.0223195	0.38174	0.0397928	0.269157	0.0247923	0.487297	0.0615185
	133	0.291341	0.016777	0.396732	0.0314764	0.423667	0.0411583	0.384132	0.0225155	0.301945	0.0255157	0.469015	0.0462361	0.320052	0.022484	0.381167	0.0395779	0.290164	0.0427178	0.485469	0.0615265
	134	0.290286	0.016695	0.395415	0.0313484	0.422331	0.0411206	0.383297	0.0223957	0.301112	0.0252838	0.467403	0.0462608	0.319726	0.0226036	0.380437	0.0393475	0.294371	0.0437397	0.483592	0.0615174
	135	0.289184	0.0166415	0.394092	0.0312051	0.420924	0.0410614	0.382149	0.0222894	0.300452	0.02507	0.465861	0.0463061	0.319276	0.0226075	0.379824	0.0391564	0.309335	0.0426099	0.481738	0.0615089
	136	0.288006	0.0165551	0.392766	0.0310935	0.419325	0.0410365	0.381017	0.0221923	0.299852	0.024895	0.46435	0.046389	0.318871	0.0225612	0.379158	0.0389351	0.309584	0.0419715	0.479934	0.0615038
	137	0.287043	0.0164817	0.391383	0.0309622	0.417743	0.0410493	0.379888	0.0220841	0.299005	0.0247676	0.462699	0.0464703	0.318623	0.0225214	0.378578	0.0387095	0.295081	0.0431282	0.478019	0.0614511
	138	0.286055	0.0164293	0.389988	0.0308265	0.416357	0.041033	0.378584	0.021996	0.298179	0.0246545	0.461206	0.0465392	0.318521	0.0225372	0.377984	0.03846	0.303905	0.0423437	0.476208	0.0614143
	139	0.284979	0.0163681	0.388579	0.0306706	0.414948	0.041028	0.377386	0.0218839	0.29711	0.0246365	0.459829	0.046629	0.318235	0.022611	0.377063	0.038259	0.303344	0.0419514	0.474367	0.0613974
	140	0.284153	0.0162515	0.387126	0.0305474	0.413555	0.0410283	0.376317	0.0217073	0.296226	0.0246104	0.458605	0.0466598	0.317737	0.0226757	0.375758	0.0381122	0.303344	0.0414069	0.472629	0.0613511
	141	0.283101	0.0161521	0.385664	0.0304248	0.412121	0.0410427	0.375567	0.0215746	0.295299	0.0245987	0.457322	0.0466474	0.317224	0.0227368	0.374735	0.0380536	0.296044	0.0418648	0.471015	0.0613244
	142	0.282161	0.0160363	0.384477	0.0302553	0.410657	0.0410111	0.374865	0.0214568	0.294446	0.0246573	0.456013	0.0466065	0.316745	0.0227988	0.374066	0.0380874	0.303935	0.0400257	0.469366	0.0612974
	143	0.280842	0.0159743	0.383371	0.0300685	0.409099	0.0410021	0.373874	0.0212963	0.293456	0.0247922	0.454663	0.0465613	0.316323	0.0228074	0.373228	0.0381437	0.263205	0.0245167	0.467784	0.0612949
	144	0.279432	0.0160032	0.382261	0.0298849	0.407577	0.0409518	0.372907	0.0211495	0.292231	0.0249343	0.453331	0.0465044	0.31587	0.0228189	0.3721	0.0379571	0.281183	0.0392002	0.466184	0.0612969
	145	0.278209	0.0160661	0.380932	0.0297831	0.406156	0.0408924	0.371877	0.0210218	0.290995	0.0250114	0.45195	0.0464638	0.315299	0.0228734	0.370951	0.037814	0.285125	0.0402572	0.464628	0.0613336
	146	0.276865	0.0161674	0.379424	0.0296796	0.404776	0.0407794	0.370806	0.0209243	0.28994	0.0250776	0.450568	0.0464246	0.314645	0.0228569	0.369926	0.0376843	0.300665	0.039566	0.463017	0.0613632
	147	0.275776	0.0162874	0.378037	0.0295523	0.403611	0.0406548	0.369801	0.0208126	0.288934	0.0251782	0.44922	0.0464273	0.313833	0.0227502	0.369082	0.0375239	0.302401	0.0387776	0.461373	0.0613648
	148	0.274616	0.0163819	0.376881	0.0293496	0.402439	0.0405384	0.368892	0.0206992	0.288007	0.0252694	0.447894	0.0464327	0.312942	0.0226277	0.368331	0.0373756	0.287776	0.0405703	0.459699	0.0613682
	149	0.273483	0.0164882	0.375399	0.029151	0.401091	0.0404575	0.36801	0.020615	0.287296	0.0253508	0.446445	0.0464619	0.312112	0.0224889	0.367745	0.0372214	0.295652	0.04005	0.458008	0.0613762
	150	0.272457	0.0165748	0.373999	0.0288908	0.399905	0.0404438	0.367076	0.0205501	0.286735	0.0254409	0.445064	0.0465076	0.311146	0.0223602	0.367162	0.0370562	0.295915	0.0397743	0.456319	0.0613815
	151	0.271474	0.0166735	0.372394	0.0286478	0.398784	0.0404376	0.366198	0.0205118	0.286215	0.0255195	0.443637	0.0466042	0.31014	0.0222157	0.366447	0.0369569	0.295633	0.0396073	0.454701	0.0614506
	152	0.270609	0.0167741	0.370859	0.0284009	0.397701	0.0403955	0.365212	0.0204601	0.285683	0.0255963	0.442317	0.0466587	0.309249	0.0221003	0.3657	0.0367833	0.288543	0.0403006	0.453226	0.0615508
	153	0.269622	0.0168683	0.369317	0.0281295	0.396725	0.0404109	0.363992	0.0204442	0.284978	0.0256256	0.440998	0.0467529	0.308525	0.0219849	0.365168	0.0365427	0.297314	0.0387116	0.451738	0.0616075
	154	0.268749	0.0169971	0.367791	0.0278628	0.395708	0.0404451	0.362937	0.02036	0.284212	0.0256895	0.440009	0.0467949	0.307589	0.0218858	0.36471	0.0362827	0.257982	0.0244847	0.45016	0.0616434
	155	0.26802	0.0171204	0.36633	0.0276207	0.394766	0.0404413	0.362009	0.0204963	0.283543	0.0257562	0.4389	0.0468631	0.306751	0.021841	0.364138	0.0360698	0.275101	0.0382554	0.448493	0.0616509
	156	0.267598	0.0172104	0.364888	0.0274041	0.393965	0.0404482	0.36085	0.0206954	0.282989	0.0257486	0.437696	0.0469681	0.306003	0.0218202	0.3635	0.0358408	0.277913	0.0392991	0.446836	0.061693
	157	0.267104	0.0172878	0.36344	0.0272179	0.3934	0.0404568	0.35897	0.0205646	0.282632	0.0257742	0.436551	0.0471173	0.30523	0.0218086	0.362998	0.0355266	0.293714	0.0390942	0.445098	0.0616804
	158	0.266586	0.0172584	0.362305	0.0269233	0.392926	0.0405028	0.357436	0.0204331	0.282239	0.0257836	0.435315	0.0471768	0.304522	0.0217358	0.362716	0.03514	0.296257	0.0380618	0.44336	0.0617268
	159	0.265846	0.017214	0.361354	0.0265629	0.39258	0.0405262	0.356397	0.0204099	0.282184	0.0258691	0.434161	0.0472152	0.304025	0.0215965	0.362373	0.0347829	0.282514	0.0401239	0.441722	0.0618361
	160	0.265394	0.0171492	0.360497	0.0262648	0.392106	0.0405867	0.355497	0.0205483	0.281923	0.0259325	0.432767	0.0472073	0.303322	0.0214693	0.361793	0.0344582	0.289006	0.039698	0.440204	0.06194
	161	0.265014	0.0171308	0.359655	0.0259901	0.391807	0.0405998	0.354413	0.0207587	0.281532	0.0259954	0.431468	0.0471798	0.30267	0.0214769	0.361401	0.0340369	0.289141	0.0396539	0.439568	0.062345
	162	0.264673	0.0171557	0.358826	0.0257404	0.391491	0.0405976	0.35325	0.0209247	0.280787	0.02609	0.430297	0.0471431	0.302241	0.0213778	0.360941	0.0336706	0.289338	0.0395916	0.439076	0.0627645
	163	0.264338	0.0171186	0.358044	0.02554	0.391066	0.0406419	0.351984	0.0211705	0.280187	0.0262818	0.429106	0.0471167	0.301962	0.0212513	0.360436	0.033272	0.281185	0.0404945	0.437735	0.0627754
	164	0.263987	0.0171244	0.357288	0.0252859	0.390615	0.0406648	0.350539	0.0212828	0.279476	0.0265826	0.427648	0.0471236	0.301485	0.0212145	0.359767	0.0328759	0.292045	0.0386795	0.436184	0.0628375
	165	0.263578	0.0171792	0.356586	0.0250509	0.390353	0.0407167	0.34952	0.0213717	0.278292	0.0267307	0.426253	0.0471716	0.301096	0.0211894	0.359467	0.0325655	0.251782	0.0256061	0.434599	0.0629001
	166	0.263018	0.017216	0.355719	0.0248124	0.390079	0.0407411	0.348325	0.0214415	0.277329	0.0268199	0.424849	0.0471247	0.300547	0.0211847	0.359304	0.0321847	0.268199	0.0387655	0.43293	0.0629635
	167	0.262734	0.0171192	0.355202	0.0245724	0.389369	0.0407851	0.347214	0.0214261	0.276729	0.0268692	0.423308	0.0470789	0.299797	0.0212709	0.359022	0.0318421	0.270043	0.0397671	0.431344	0.0630213
	168	0.262503	0.01696	0.354689	0.024375	0.388754	0.0408111	0.346251	0.0214809	0.276272	0.026894	0.421911	0.0470773	0.299463	0.0213904	0.358857	0.0315696	0.286916	0.0400885	0.429928	0.0630621
	169	0.262399	0.0167864	0.353928	0.0242116	0.388126	0.0408699	0.345551	0.0214787	0.275657	0.0270104	0.420678	0.0470763	0.298956	0.0215473	0.358432	0.0313529	0.289379	0.0392476	0.428467	0.0630161
	170	0.262116	0.0167049	0.35268	0.0241332	0.387689	0.0408984	0.345478	0.0214734	0.275526	0.0271383	0.419403	0.0471022	0.298419	0.0216894	0.35775	0.0312013	0.27674	0.0414296	0.42702	0.0629443
	171	0.261577	0.016704	0.35196	0.0240427	0.387108	0.0409602	0.345027	0.0215025	0.275302	0.0272763	0.418372	0.0471605	0.297999	0.0217983	0.357042	0.0310897	0.282731	0.041079	0.425509	0.0629057
	172	0.260846	0.0167517	0.351326	0.0240571	0.386465	0.0409642	0.34485	0.0215121	0.274785	0.0273252	0.417081	0.0472469	0.29765	0.0218236	0.356232	0.0309401	0.283165	0.0411301	0.423901	0.0628978
	173	0.260592	0.0168349	0.351127	0.0240329	0.385479	0.0410072	0.345016	0.0216568	0.27401	0.0273384	0.415609	0.0472705	0.297275	0.021942	0.355233	0.0308633	0.283357	0.041219	0.422223	0.0628742
	174	0.260293	0.016898	0.35053	0.0240366	0.384404	0.0409874	0.344744	0.0217749	0.272903	0.0273173	0.414411	0.0473637	0.297025	0.022092	0.354655	0.0307871	0.273489	0.0419685	0.420626	0.0628247
	175	0.259832	0.0168798	0.350215	0.0240614	0.383357	0.0409802	0.344531	0.0218438	0.271951	0.027372	0.41293	0.0474337	0.296622	0.0222521	0.35453	0.0306321	0.287635	0.0402568	0.419262	0.0627432
	176	0.259303	0.0168542	0.349741	0.0240085	0.382514	0.0409557	0.344172	0.0218058	0.271062	0.0273183	0.41156	0.0474709	0.296298	0.0222954	0.35425	0.0305192	0.246454	0.0273633	0.417917	0.0627419
	177	0.258798	0.0168152	0.349051	0.0239717	0.382211	0.0408222	0.344003	0.0218436	0.270047	0.0272945	0.409993	0.0474682	0.296184	0.0221858	0.354144	0.0304263	0.265053	0.0410287	0.416463	0.0626626
	178	0.258134	0.0168061	0.348168	0.0239281	0.381335	0.040764	0.344098	0.021892	0.269	0.0273031	0.408679	0.0474286	0.296634	0.0221735	0.35379	0.0303013	0.266338	0.041525	0.414632	0.0625789
	179	0.257276	0.0167686	0.346957	0.0239166	0.380615	0.0407035	0.343802	0.021987	0.267649	0.0271815	0.407352	0.0473743	0.297197	0.0222139	0.353113	0.0301174	0.286094	0.0418164	0.413015	0.0625077
	180	0.256038	0.016582	0.345722	0.0239376	0.380058	0.0405679	0.343759	0.0221193	0.26639	0.0270275	0.405903	0.0472352	0.29813	0.0221738	0.352959	0.030123	0.291164	0.0403631	0.411164	0.0623794
	181	0.254633	0.0163275	0.344656	0.0238714	0.379334	0.0404767	0.343333	0.0223142	0.264878	0.0267764	0.405016	0.0473088	0.298925	0.0221094	0.353329	0.0303404	0.276043	0.0432844	0.409625	0.0621941
	182	0.253289	0.0160842	0.343622	0.0237105	0.378648	0.0402815	0.342849	0.0224976	0.263607	0.0265388	0.404006	0.0473936	0.299818	0.0221346	0.352867	0.0303691	0.284403	0.0428286	0.408054	0.0619042
	183	0.253012	0.0158816	0.342751	0.0236795	0.378388	0.0401085	0.342246	0.0226305	0.262772	0.0264802	0.402399	0.0474065	0.300432	0.0222617	0.35198	0.0301395	0.284516	0.042939	0.406759	0.0617478
	184	0.252594	0.0155748	0.341159	0.0236114	0.37831	0.0398946	0.341297	0.0227079	0.261476	0.026388	0.401104	0.0474477	0.300592	0.0223165	0.350599	0.0298048	0.283858	0.0433121	0.405221	0.0614936
	185	0.252087	0.0153686	0.34053	0.0234474	0.377575	0.0397801	0.339855	0.0227971	0.260544	0.0262577	0.399577	0.047463	0.300613	0.0222866	0.349263	0.02955	0.272201	0.043883	0.403695	0.061204
	186	0.251478	0.0152554	0.339148	0.0233538	0.376902	0.039615	0.338607	0.0228791	0.259211	0.0260273	0.398225	0.0474425	0.300461	0.0224421	0.34788	0.0291685	0.286986	0.0426908	0.402399	0.0609867
	187	0.251003	0.0152995	0.337499	0.023124	0.376594	0.039549	0.337371	0.0230825	0.258079	0.0258731	0.396596	0.0473845	0.300269	0.0225074	0.34631	0.0288244	0.245052	0.0283391	0.401167	0.0608315
	188	0.251041	0.0154182	0.335217	0.0228365	0.376164	0.0395912	0.335962	0.0233393	0.257302	0.0256576	0.395121	0.0474502	0.299402	0.0225674	0.345279	0.0287481	0.26538	0.0430563	0.399606	0.0606986
	189	0.251443	0.0155857	0.333172	0.0225982	0.375983	0.0396943	0.334357	0.0235596	0.255903	0.0255578	0.393199	0.047536	0.298539	0.0226506	0.344937	0.0287732	0.265264	0.0431994	0.397984	0.0606623
	190	0.251487	0.0156396	0.331217	0.022412	0.375542	0.0399242	0.333319	0.023761	0.254661	0.0254749	0.390987	0.047646	0.298032	0.0225184	0.344892	0.0290118	0.286081	0.0430758	0.396546	0.0605207
	191	0.252101	0.0157775	0.329004	0.022234	0.375173	0.0400623	0.332381	0.0239467	0.254279	0.0255233	0.388406	0.0478476	0.297362	0.022371	0.344599	0.0289846	0.289949	0.0417014	0.394839	0.0602488
	192	0.253129	0.0158745	0.326565	0.0221358	0.37496	0.0402788	0.331799	0.0244018	0.253898	0.0254825	0.385914	0.0481285	0.296749	0.0224744	0.343755	0.0291091	0.273238	0.044693	0.392503	0.0596132
	193	0.253375	0.0159782	0.324219	0.022012	0.374613	0.0402362	0.331495	0.0249437	0.253402	0.0252346	0.383047	0.0484897	0.295149	0.0226301	0.342774	0.0293226	0.282464	0.0440088	0.390949	0.0587964
	194	0.253647	0.0161247	0.321329	0.021927	0.373857	0.0403435	0.3308	0.0253388	0.253258	0.0250582	0.380991	0.0483408	0.294337	0.0228845	0.342342	0.0296943	0.282552	0.043973	0.390635	0.0581265
	195	0.254368	0.0164634	0.31947	0.0219205	0.372501	0.0405513	0.329263	0.0256109	0.251937	0.0248428	0.379632	0.0481045	0.294178	0.0230703	0.342023	0.0299033	0.282092	0.0439818	0.389724	0.0579887
	196	0.254294	0.0163877	0.317634	0.0216318	0.370684	0.0407471	0.328407	0.025705	0.250584	0.0245778	0.377849	0.0475555	0.294445	0.0233653	0.342401	0.030036	0.27198	0.0444428	0.388264	0.0577451
	197	0.253647	0.016228	0.314645	0.0211184	0.368238	0.0406391	0.326663	0.025811	0.249362	0.0248843	0.375835	0.0470313	0.295613	0.0233582	0.343039	0.0303131	0.283585	0.0436324	0.385067	0.05686
	198	0.253881	0.0159614	0.313453	0.0211997	0.366228	0.0401452	0.325268	0.0261387	0.247874	0.0249973	0.374062	0.0465512	0.298443	0.0232206	0.344364	0.0301383	0.241986	0.0266709	0.381257	0.0551263
	199	0.256396	0.0158872	0.311608	0.0207603	0.365625	0.0392596	0.324385	0.0266738	0.247111	0.0255558	0.370274	0.0456842	0.300493	0.0233914	0.344267	0.0297054	0.266613	0.0439412	0.373108	0.0525558
	200	0.25755	0.0154791	0.311813	0.0203266	0.363662	0.0385548	0.324035	0.0268355	0.246624	0.0252302	0.367048	0.0446926	0.301755	0.0237322	0.34476	0.0295555	0.263881	0.0434388	0.369251	0.0516152
			Tukey's multiple comparisons test			P Value
			WT mock vs. WT flg22			<0.0001
			WT mock vs. vln3-1mock			<0.0001
			WT mock vs. vln3-1 flg22			<0.0001
			WT mock vs. VLN3 mock			0.4407
			WT mock vs. VLN3 flg22			<0.0001
			WT mock vs. S779A mock			0.3374
			WT mock vs. S779A flg22			<0.0001
			WT mock vs. S779D mock			0.6416
			WT mock vs. S779D flg22			0.6416
			WT flg22 vs. vln3-1mock			0.2023
			WT flg22 vs. vln3-1 flg22			0.9534
			WT flg22 vs. VLN3 mock			<0.0001
			WT flg22 vs. VLN3 flg22			<0.0001
			WT flg22 vs. S779A mock			<0.0001
			WT flg22 vs. S779A flg22			0.2791
			WT flg22 vs. S779D mock			<0.0001
			WT flg22 vs. S779D flg22			<0.0001
			vln3-1mock vs. vln3-1 flg22			0.0034
			vln3-1mock vs. VLN3 mock			<0.0001
			vln3-1mock vs. VLN3 flg22			0.0617
			vln3-1mock vs. S779A mock			<0.0001
			vln3-1mock vs. S779A flg22			<0.0001
			vln3-1mock vs. S779D mock			<0.0001
			vln3-1mock vs. S779D flg22			<0.0001
			vln3-1 flg22 vs. VLN3 mock			<0.0001
			vln3-1 flg22 vs. VLN3 flg22			<0.0001
			vln3-1 flg22 vs. S779A mock			<0.0001
			vln3-1 flg22 vs. S779A flg22			0.9755
			vln3-1 flg22 vs. S779D mock			<0.0001
			vln3-1 flg22 vs. S779D flg22			<0.0001
			VLN3 mock vs. VLN3 flg22			<0.0001
			VLN3 mock vs. S779A mock			>0.9999
			VLN3 mock vs. S779A flg22			0.0015
			VLN3 mock vs. S779D mock			>0.9999
			VLN3 mock vs. S779D flg22			>0.9999
			VLN3 flg22 vs. S779A mock			<0.0001
			VLN3 flg22 vs. S779A flg22			<0.0001
			VLN3 flg22 vs. S779D mock			<0.0001
			VLN3 flg22 vs. S779D flg22			<0.0001
			S779A mock vs. S779A flg22			0.0029
			S779A mock vs. S779D mock			>0.9999
			S779A mock vs. S779D flg22			>0.9999
			S779A flg22 vs. S779D mock			0.0004
			S779A flg22 vs. S779D flg22			0.0004
			S779D mock vs. S779D flg22			>0.9999

## Sheet: Supplementary Fig 1
Figure S1a								Figure S1b								Figure S1c															Figure S1f											Figure S1h
	Replicate	WT	vln2-1	vln3-1	vln3-2	vln2vln3			WT		vln2-1		vln4-1					WT						vln3-1									WT		vln3-1		vln3-2		vln2vln3					WT		vln3-1
	1	4.46304	4.33581	6.25043	6.56565	6.21573			mock	flg22	mock	flg22	mock	flg22			No.	mock	ABA	SA	CaCl2	Dark	H2O2	mock	ABA	SA	CaCl2	Dark	H2O2			No.	mock	flg22	mock	flg22	mock	flg22	mock	flg22			Replicate	mock	flg22	mock	flg22
	2	4.81235	4.98999	6.17692	5.64635	6.44832		1	0.511364	0.230189	0.637255	0.179426	0.335601	0.250704			1	0.454118	0.318072	0.282051	0.321773	0.147253	0.257336	0.351852	0.182022	0.392405	0.183962	0.299401	0.504			1	12	27	13	18	20	72	14	19			1	0.868445	6.40972	0.473573	7.40445
	3	4.72893	3.94169	6.13787	6.42731	6.02391		2	0.419355	0.1375	0.555911	0.406375	0.737342	0.263736			2	0.407407	0.5	0.33871	0.434783	0.0802752	0.416268	0.593496	0.463235	0.339048	0.193732	0.213307	0.382883			2	22	46	23	30	8	43	12	16			2	1.45352	4.42798	1.09399	7.07733
	Ave.	4.66811	4.4225	6.18841	6.2131	6.22932		3	0.40146	0.203571	0.542998	0.524229	0.648961	0.197802			3	0.459677	0.313765	0.491597	0.415186	0.150617	0.386598	0.452459	0.460317	0.512438	0.202677	0.25	0.498623			3	5	48	19	20	9	23	3	16			3	0.724895	2.24491	0.674645	5.03138
	S.D.	0.182426	0.529498	0.057155	0.495674	0.212533		4	0.557018	0.35316	0.509695	0.382022	0.497863	0.345455			4	0.434343	0.249221	0.369048	0.572	0.200573	0.270335	0.573427	0.188797	0.310945	0.176829	0.24269	0.421053			4	4	27	7	29	8	27	8	8			4	0.532564	3.49864	0.178512	3.92138
								5	0.54375	0.344322	0.680702	0.481651	0.560606	0.2			5	0.403599	0.440964	0.487923	0.442029	0.255193	0.409864	0.325301	0.20649	0.537374	0.218182	0.29901	0.714815			5	5	50	13	28	9	16	10	9			5	1.05502	10.8668	0.290959	4.63317
								6	0.701493	0.281879	0.65625	0.248408	0.448193	0.467391			6	0.409434	0.363636	0.610738	0.419753	0.165165	0.398113	0.409375	0.407008	0.474903	0.350806	0.376623	0.523035			6	14	65	18	38	12	23	8	10			6	1.21696	10.8377	2.24422	2.57948
	Tukey's multiple comparisons test			P Value				7	0.606599	0.224719	0.71517	0.428191	0.513684	0.276596			7	0.568928	0.234421	0.224949	0.431862	0.152749	0.457023	0.462025	0.304598	0.301587	0.432258	0.322936	0.371608			7	4	26	6	30	13	28	16	5			7	0.5294	5.5196	1.44821	5.80961
	WT vs. vln2-1			0.9041				8	0.539359	0.212219	0.543046	0.173175	0.952153	0.491803			8	0.471545	0.340984	0.101781	0.552632	0.125731	0.43705	0.637363	0.273585	0.411364	0.330337	0.400438	0.471698			8	8	21	3	44	16	36	9	23			8	0.104923	2.59512
	WT vs. vln3-1			0.0024				9	0.579137	0.194656	0.481203	0.295681	0.572973	0.213759			9	0.458716	0.305019	0.29471	0.219577	0.286713	0.432624	0.603604	0.24105	0.50625	0.348066	0.247881	0.409524			9	2	21	13	56	12	27	4	37			9	0.238276	3.59105
	WT vs. vln3-2			0.0021				10	0.550532	0.391753	0.428105	0.341727	0.348249	0.188034			10	0.474419	0.203804	0.281457	0.365591	0.231672	0.493261	0.404389	0.372024	0.5	0.235981	0.45679	0.308824			10	4	34	12	56	11	94	2	23			10	1.75185	3.55545
	WT vs. vln2vln3			0.0019				11	0.746177	0.638498	0.533214	0.364362	0.412804	0.356627			11	0.359494	0.311787	0.481183	0.381098	0.19244	0.510256	0.68306	0.69375	0.457064	0.165975	0.222467	0.34236			11	10	44	9	45	15	36	5	22			11	1.63404	5.6555
	vln2-1 vs. vln3-1			0.0007				12	0.695205	0.257919	0.577586	0.515152	0.504702	0.194643			12	0.435013	0.209877	0.560976	0.476667	0.174014	0.489496	0.417355	0.241706	0.246032	0.272222	0.410828	0.714859			12	9	24	17	19	19	27	8	15			Ave.	0.919081	5.38203	0.914874	5.20811
	vln2-1 vs. vln3-2			0.0007				13	0.416168	0.26129	0.357664	0.424342	0.616622	0.169565			13	0.543662	0.228739	0.465986	0.429752	0.109474	0.429885	0.382222	0.239067	0.358862	0.402817	0.209016	0.331984			13	13	38	7	16	13	36	9	21			S.D.	0.553658	2.99342	0.737977	1.71303
	vln2-1 vs. vln2vln3			0.0006				14	0.694175	0.375817	0.439791	0.302491	0.668182	0.411642			14	0.319527	0.252604	0.210145	0.460581	0.0594262	0.35725	0.35014	0.326996	0.41018	0.242667	0.415902	0.331288			14	10	25	17	19	7	31	9	77
	vln3-1 vs. vln3-2			>0.9999				15	0.620155	0.307958	0.520249	0.404459	0.360248	0.37931			15	0.558052	0.125514	0.284946	0.515254	0.0983871	0.589385	0.513274	0.353659	0.316038	0.218487	0.442589	0.394841			15	10	45	6	9	3	40	14	45
	vln3-1 vs. vln2vln3			0.9999				16	0.341202	0.230032	0.436285	0.219512	0.303398	0.300935			16	0.597484	0.326996	0.358025	0.328947	0.156425	0.439873	0.498099	0.184549	0.485477	0.20178	0.209639	0.485714			16	3	92	10	16	21	23	18	52			Tukey's multiple comparisons test			P Value
	vln3-2 vs. vln2vln3			>0.9999				17	0.432024	0.136691	0.522523	0.298429	0.729927	0.529781			17	0.626866	0.141531	0.264574	0.403125	0.268156	0.576531	0.48	0.318182	0.306991	0.149856	0.275204	0.445916			17	3	40	6	17	37	12	22	14			WT:mock vs. WT:flg22			<0.0001
								18	0.663793	0.350109	0.495627	0.504886	0.725131	0.158576			18	0.452174	0.189024	0.215768	0.236264	0.239437	0.313084	0.346154	0.217877	0.443373	0.350101	0.226824	0.443956			18	7	24	5	51	14	23	14	25			WT:mock vs. vln3-1:mock			0.9999
								19	0.387268	0.33795	0.414508	0.330435	0.554656	0.213836			19	0.462633	0.561404	0.223039	0.217172	0.155263	0.258352	0.441358	0.513812	0.398169	0.425316	0.270758	0.910377			19	8	44	6	57	3	37	15	17			WT:mock vs. vln3-1:flg22			0.002
								20	0.786184	0.310139	0.569721	0.307692	0.628571	0.466216			20	0.519435	0.164021	0.38764	0.340557	0.245614	0.419277	0.522388	0.340176	0.340509	0.226981	0.318584	0.692063			20	19	99	17	58	54	52	10	21			WT:flg22 vs. vln3-1:mock			0.0003
								21	0.327922	0.309002	0.314402	0.365079	0.512304	0.57197			21	0.5	0.31058	0.425121	0.331933	0.0733753	0.444134	0.438095	0.525223	0.454717	0.200772	0.179221	0.42268			21	4	64	9	99	8	45	14	80			WT:flg22 vs. vln3-1:flg22			0.9546
								22	0.439815	0.385514	0.694836	0.324841	0.440678	0.245			22	0.508772	0.359477	0.262443	0.464286	0.164207	0.252778	0.418919	0.444089	0.329787	0.358306	0.11976	0.549575			22	17	69	13	63	8	18	17	58			vln3-1:mock vs. vln3-1:flg22			0.0051
								23	0.511628	0.336927	0.619718	0.117647	0.547872	0.561983			23	0.304251	0.292793	0.504184	0.298817	0.111268	0.286501	0.333333	0.304985	0.625	0.373391	0.287212	0.683215			23	23	58	28	42	7	24	14	62
								24	0.484211	0.171306	0.727528	0.398936	0.818182	0.700658			24	0.480159	0.205505	0.519713	0.112016	0.176056	0.49226	0.534392	0.18705	0.484791	0.211454	0.114108	0.487252			24	20	81	31	36	11	22	9	18
								25	0.742038	0.153675	0.695971	0.399267	0.616628	0.294118			25	0.479651	0.140794	0.151282	0.283186	0.196429	0.356522	0.576923	0.231454	0.466019	0.376181	0.159091	0.483755			25	21	88	2	24	3	9	8	22
								26	0.80303	0.185185	0.592593	0.228669	0.779859	0.205323			26	0.430588	0.264706	0.326019	0.279176	0.209251	0.214286	0.498339	0.191419	0.302432	0.367568	0.23299	0.411932			26	18	38	6	10	9	31	12	18
								27	0.583756	0.225316	0.759398	0.25283	0.697674	0.237996			27	0.336996	0.0675676	0.373219	0.408978	0.227656	0.627706	0.414216	0.296552	0.459016	0.165775	0.128492	0.409774			27	8	43	5	9	5	30	10	24
								28	0.652361	0.298153	0.671958	0.295154	0.455268	0.300353			28	0.435976	0.342282	0.28066	0.265766	0.175166	0.209091	0.363636	0.310905	0.534005	0.318033	0.220039	0.381226			28	6	33	18	13	5	35	17	28
								29	0.563636	0.410714	0.692593	0.496403	0.587273	0.174825			29	0.514493	0.211454	0.305556	0.381466	0.148333	0.260997	0.484746	0.321513	0.373563	0.347534	0.195857	0.72987			29	5	30	13	17	20	41	14	27
								30	0.435356	0.408108	0.661765	0.245383	0.892744	0.324895			30	0.540404	0.210345	0.325893	0.498559	0.320896	0.512887	0.37788	0.257053	0.645914	0.299389	0.097619	0.354724			30	10	25	13	50	16	29	13	25
								31	0.421189	0.525424	0.527237	0.274924	0.390018	0.221557			31	0.490148	0.378947	0.293103	0.23888	0.1104	0.302564	0.646341	0.195455	0.486022	0.371795	0.179724	0.539062			31	4	35	8	32	13	29	8	49
								32	0.437318	0.268473	0.545977	0.185606	0.776567	0.322086			32	0.364407	0.461165	0.501832	0.204641	0.177215	0.379085	0.482213	0.257198	0.439153	0.225326	0.177528	0.400662			32	10	17	4	14	3	10	7	33
								33	0.466887	0.420339	0.459375	0.154088	0.726415	0.408946			33	0.583012	0.174797	0.22963	0.185804	0.332418	0.535849	0.483146	0.401163	0.405462	0.241379	0.227488	0.788043			33	4	21	13	8	6	22	17	25		Figure S1g
								34	0.42042	0.258152	0.54232	0.303704	0.498031	0.170149			34	0.617857	0.21513	0.268041	0.254509	0.110891	0.511278	0.435443	0.376426	0.47099	0.323276	0.15894	0.450677			34	49	19	22	28	12	46	8	24
								35	0.517699	0.440476	0.478528	0.174051	0.266867	0.117512			35	0.314904	0.300518	0.310714	0.210084	0.367003	0.201299	0.536332	0.25	0.514045	0.226667	0.268041	0.239407			35	17	122	26	34	10	24	16	34
								36	0.392241	0.286604	0.471098	0.25	0.482309	0.349754			36	0.456897	0.31738	0.28266	0.151515	0.180124	0.209677	0.677193	0.148073	0.401055	0.34026	0.209375	0.578788			36	37	166	8	46	13	16	19	18
								37	0.41954	0.208955	0.5625	0.238938	0.557971	0.170787			37	0.426065	0.323077	0.204225	0.148707	0.207317	0.219298	0.474227	0.382812	0.423497	0.224265	0.181818	0.490741			37	55	136	8	24	4	24	17	20
								38	0.581028	0.492105	0.530973	0.25	0.661458	0.515748			38	0.431866	0.332168	0.175573	0.178117	0.257979	0.197007	0.535088	0.497863	0.486034	0.580189	0.16692	0.385621			38	25	60	10	15	7	17	14	35
								39	0.385027	0.598007	0.662551	0.289256	0.314208	0.521429			39	0.372197	0.274	0.223058	0.298153	0.221649	0.286472	0.429501	0.680982	0.738589	0.384615	0.178414	0.305556			39	9	77	5	12	13	10	13	6
								40	0.39939	0.272931	0.59009	0.244755	0.606818	0.157676			40	0.444175	0.196141	0.247031	0.522124	0.246269	0.35	0.481973	0.359862	0.259036	0.444099	0.216518	0.342466			40	14	88	23	26	15	14	10	21
								41	0.498559	0.376	0.635097	0.260638	0.759717	0.211196			41	0.695402	0.255411	0.303371	0.198939	0.247265	0.207447	0.527059	0.377593	0.117083	0.728291	0.165025	0.134503			41	6	55	15	25	9	12	12	12
								42	0.512262	0.214834	0.72119	0.247093	0.309973	0.592857			42	0.544118	0.376506	0.366071	0.316602	0.0854871	0.309756	0.4573	0.142857	0.516129	0.602649	0.0982759	0.345029			42	8	161	12	26	8	16	22	34
								43	0.632258	0.606509	0.689243	0.178571	0.780186	0.291667			43	0.465394	0.527273	0.191589	0.223496	0.135977	0.326761	0.569659	0.305466	0.521008	0.37037	0.169611	0.316832			43	10	64	10	6	15	29	16	34
								44	0.573718	0.568093	0.462295	0.220736	0.534884	0.171598			44	0.395161	0.417031	0.341584	0.133333	0.122772	0.542787	0.444965	0.358025	0.353107	0.261084	0.357815	0.58296			44	13	55	11	16	11	28	9	31
								45	0.538462	0.416021	0.789256	0.116608	0.710037	0.199179			45	0.4819	0.190476	0.364662	0.265217	0.188559	0.458967	0.463659	0.389049	0.560386	0.450893	0.286396	0.232258			45	6	37	14	16	25	14	10
								46	0.694352	0.441176	0.761733	0.321555	0.376289	0.356115			46	0.370861	0.256927	0.22963	0.182635	0.323009	0.58363	0.542787	0.208247	0.279883	0.25	0.117936	0.393564			46	9	78	14	18	13	20	10
								47	0.501124	0.623134	0.651917	0.267857	0.473054	0.3625			47	0.423197	0.492754	0.193732	0.189394	0.203661	0.549451	0.560606	0.422872	0.326284	0.239506	0.165736	0.413559			47	6	31	10	18	23	26	2
								48	0.50519	0.60303	0.489297	0.206107	0.638365	0.321839			48	0.438017	0.442724	0.320186	0.336927	0.305128	0.550725	0.367837	0.234043	0.541667	0.400438	0.218274	0.29602			48	12	32	15	18	17	18	3
								49	0.304985	0.24	0.595745	0.303136	0.534539	0.342037			49	0.359375	0.305031	0.22807	0.348584	0.226519	0.517915	0.478386	0.421222	0.356371	0.636842	0.227957	0.435244			49	12	66	14	28	16	19	3
								50	0.945736	0.529412	0.546185	0.466179	0.429293	0.141002			50	0.414159	0.255738	0.224747	0.293991	0.347458	0.498592	0.680769	0.78135	0.330808	0.272206	0.192053	0.274788			50	8	26	6	12		18	18
								51	0.375556	0.223022	0.754237	0.507937	0.262868	0.297009			51	0.52349	0.22067	0.417266	0.141304	0.324468	0.187675	0.679739	0.161376	0.446254	0.120792	0.405345	0.49812			51	6	62	18	12		20	44
								52	0.5141	0.348624	0.643678	0.388601	0.512821	0.17552			52	0.555556	0.535714	0.305263	0.415966	0.217204	0.462963	0.400452	0.225895	0.457237	0.323834	0.477509	0.332			52	11	71	12	10		27	28
								53	0.504249	0.315029	0.686335	0.325893	0.605023	0.237473			53	0.402256	0.0824176	0.162427	0.377432	0.190367	0.531136	0.412308	0.334278	0.426332	0.244216	0.108753	0.386667			53	3	46	18	12		44	32
								54	0.587302	0.169643	0.598425	0.30608	0.570048	0.350282			54	0.687747	0.310345	0.164251	0.496503	0.482143	0.218673	0.483077	0.494924	0.305389	0.339768	0.173333	0.382637			54	2	52	28	26		50	29
								55	0.427027	0.150106	0.617925	0.423611	0.625	0.164474			55	0.312	0.201166	0.216514	0.121212	0.3125	0.27115	0.565217	0.281977	0.371158	0.553097	0.235	0.5			55	2	40	18			37	31
								56	0.619048	0.19181	0.82906	0.483871	0.660633	0.479167			56	0.33687	0.370558	0.428571	0.163669	0.207895	0.116949	0.328736	0.279883	0.341981	0.33913	0.212121	0.28655			56	11	124					34
								57	0.727778	0.288026	0.644444	0.171355	0.550173	0.481675			57	0.336323	0.422414	0.218254	0.595308	0.269461	0.267913	0.449367	0.204128	0.395349	0.322851	0.17033	0.322222			57	15	163					40
								58	0.496528	0.284	0.671642	0.356643	0.529138	0.388686			58	0.38674	0.19174	0.35	0.125483	0.227106	0.422383	0.587302	0.34238	0.465753	0.260163	0.118519	0.436009			58	20	56
								59	0.961111	0.14135	0.542574	0.31856	0.599526	0.708556			59	0.677419	0.250602	0.151844	0.341981	0.175627	0.260731	0.653386	0.157761	0.381857	0.577657	0.226087	0.38796			59	8	57
								60	0.5086	0.185819	0.616352	0.264484	0.526652	0.268939			60	0.524528	0.135417	0.326087	0.125	0.129707	0.409756	0.64433	0.159544	0.347368	0.209125	0.213429	0.400978			60	10	44
								61	0.593923	0.121807	0.542373	0.542857	0.585448	0.167866			61	0.534946	0.112903		0.251412	0.0916031	0.247956	0.449704	0.165714	0.273684	0.18956	0.252708	0.445682			61	16	45
								62	0.817259	0.202273	0.646512	0.502674	0.475877	0.25			62	0.854369	0.0821355		0.334686	0.159389	0.548209	0.447876	0.198992	0.486486	0.130982	0.195531	0.320675			62	5	48
								63	0.686486	0.607843	0.619792	0.310345	0.625551	0.311828			63	0.400612	0.191136		0.397554	0.13877	0.627376	0.490028	0.246014	0.225941	0.322476	0.25817	0.60733			63	9	34
								64	0.523077	0.12766	0.850877	0.177885	0.477756	0.197339			64	0.423773	0.0430528		0.27561	0.191406	0.512346	0.487805	0.174098	0.375527	0.28496	0.218855	0.386667			64	8	57
								65	0.623596	0.207843	0.552941	0.461333	0.582251	0.36036			65	0.527273	0.270677		0.301676	0.157593	0.234483	0.366525	0.176471	0.263158	0.415094	0.0645695	0.309278			65	9	96
								66	0.490716	0.440972	0.585567	0.35786	0.432802	0.343096			66	0.160377	0.318421		0.431535	0.229508	0.242347	0.557143	0.102244	0.50431	0.380597	0.175627	0.333942			66	4	52
								67	0.805461	0.187856	0.515406	0.506438	0.676113	0.104258			67	0.539062	0.215385		0.216625	0.386417	0.2	0.444181	0.288802	0.33945	0.711207	0.215909	0.264095			67		57
								68	0.713542	0.275488	0.657143	0.22381	0.68231	0.126386			68	0.505792	0.127778		0.494444	0.150685	0.183246	0.285185	0.141962	0.305128	0.211382	0.263415	0.366013			68		56
								69	0.79932	0.42723	0.56391	0.346512	0.379913	0.4625			69	0.528777	0.0591398		0.205882	0.150127	0.158568	0.663793	0.125397	0.501672	0.227273	0.164407	0.441955			69		31
								70	0.699332	0.473881	0.545667	0.595092	0.333333	0.245946			70	0.459807	0.172185		0.14717	0.198218	0.161215	0.411215	0.136076	0.453216	0.503311	0.130243	0.502994			70		30
								71	0.559687	0.345646	0.531977	0.43319	0.386997	0.0770713			71	0.538889	0.121331		0.255051		0.307432	0.507732	0.307143	0.243961	0.332542	0.216071	0.435101			71		101
								72	0.751515	0.223502	0.435811	0.264865	0.620968	0.625899			72	0.462633	0.175084		0.16221		0.283619	0.763547	0.527273	0.304878	0.344828	0.246696	0.668675			72		90
								73	0.561468	0.378486	0.748092	0.358674	0.377574	0.243316			73	0.422969	0.0761719		0.187097		0.135624	0.565625	0.366412	0.349673	0.404959	0.247423	0.381404			73		87
								74	0.799539	0.221636	0.674051	0.437778	0.317172	0.139175			74	0.674419	0.0921986		0.154734		0.415698	0.427152	0.353488	0.682927	0.514107		0.39071			74		50
								75	0.361829	0.317784	0.535109	0.33526	0.672249	0.272251			75	0.507508	0.0859504		0.0589391		0.158501	0.487745	0.278912	0.291417	0.190616		0.398844			Ave.	11.4697	57.6216	12.8545	27.7963	12.8367	28.7273	14.2105	27.5682
								76	0.357602	0.230337	0.573248	0.258741	0.476526	0.470948			76	0.587258	0.0945626		0.245509		0.364985	0.473469	0.377246	0.659091	0.456954		0.549296			S.D.	9.74477	34.1105	6.73965	18.036	8.81842	15.1296	9.0371	17.1402
								77	0.396679	0.244186	0.611111	0.362683	0.768262	0.371353			77	0.358166	0.277273		0.221591		0.316076	0.408644	0.393333	0.278351	0.278215		0.554517
								78	0.632609	0.132007	0.560175	0.338983	0.764069	0.218023			78	0.395833	0.14359		0.315217		0.412371	0.393701	0.227557	0.59387	0.189711		0.666667
								79	0.616438	0.337719	0.463054	0.528701	0.604701	0.264085			79	0.550617	0.305031		0.209756		0.418338	0.590226	0.334012	0.411111	0.180741		0.440741			Tukey's multiple comparisons test				P Value
								80	0.670259	0.329317	0.586345	0.523585	0.661765	0.286174			80	0.410526	0.180851		0.456674		0.148282	0.533333	0.266529	0.494505	0.174468		0.638968			WT:mock vs. WT:flg22				<0.0001
								81	0.737673	0.155983	0.419014	0.540541	0.568519	0.165803			81	0.468193	0.150617		0.182418		0.187117	0.318267	0.229508	0.328402	0.395862		0.484277			WT:mock vs. vln3-1:mock				0.9999
								82	0.506522	0.54023	0.458333	0.385185	0.640167	0.180422			82	0.475904	0.111321		0.381418		0.244755	0.458515	0.18427	0.347826	0.33195		0.333333			WT:mock vs. vln3-1:flg22				<0.0001
								83	0.408922	0.216524	0.591787	0.353211	0.564682	0.276817			83	0.350294	0.200422		0.322684		0.31058	0.651639	0.182965	0.595506	0.385057		0.310638			WT:mock vs. vln3-2:mock				>0.9999
								84	0.363043	0.133652	0.646465	0.510695	0.517572	0.346667			84	0.378453	0.25		0.316206		0.215339	0.789238	0.371981	0.537705	0.147309		0.380531			WT:mock vs. vln3-2:flg22				<0.0001
								85	0.6175	0.350427	0.611607	0.607547	0.806306	0.298201			85	0.680498	0.342318		0.519713		0.390558	0.5	0.130662	0.359116	0.22906		0.28271			WT:mock vs. vln2vln3:mock				0.9905
								86	0.685714	0.470779	0.606818	0.334395	0.48688	0.1174			86	0.318681	0.293515		0.197605		0.260317	0.658363	0.367089	0.427027	0.176829		0.264085			WT:mock vs. vln2vln3:flg22				0.0001
								87	0.776	0.576819	0.631313	0.193182	0.468153	0.402985			87	0.468635	0.125		0.33105		0.299304	0.917051	0.303867	0.453947	0.100694		0.691244			WT:flg22 vs. vln3-1:mock				<0.0001
								88	0.461224	0.396694	0.564516	0.408377	0.676768	0.150376			88	0.465483	0.444737		0.35313		0.144208	0.372709	0.341067	0.413093	0.462963		0.345029			WT:flg22 vs. vln3-1:flg22				<0.0001
								89	0.617647	0.354086	0.491917	0.546512	0.627517	0.109589			89	0.39645	0.395556		0.242678		0.145833	0.45977	0.160494	0.535714	0.42623		0.350951			WT:flg22 vs. vln3-2:mock				<0.0001
								90	0.543353	0.513158	0.528958	0.255814	0.420091	0.123845			90	0.37092	0.341772		0.226457		0.235507	0.719577	0.173077	0.52381	0.390547		0.173358			WT:flg22 vs. vln3-2:flg22				<0.0001
								91	0.491917	0.150396	0.557994	0.436202	0.475	0.763889			91	0.45283	0.336088		0.378753		0.331984	0.438547	0.245243	0.385675	0.478814		0.365729			WT:flg22 vs. vln2vln3:mock				<0.0001
								92	0.516129	0.349515	0.644068	0.507553	0.234375	0.125			92	0.370588	0.478747		0.230088		0.114833	0.452632	0.240166	0.37415	0.378495		0.567723			WT:flg22 vs. vln2vln3:flg22				<0.0001
								93	0.577061	0.233216	0.592105	0.261111	0.479675	0.173077			93	0.390361	0.0955556		0.366379		0.158924	0.368557	0.153976	0.238739	0.2343		0.41535			vln3-1:mock vs. vln3-1:flg22				0.0005
								94	0.660326	0.245098	0.685279	0.534392	0.568182	0.269697			94	0.377224	0.191964		0.381333		0.374194	0.714844	0.164852	0.540984	0.51505		0.642066			vln3-1:mock vs. vln3-2:mock				>0.9999
								95	0.335306	0.326923	0.481236	0.367893	0.561364	0.5			95	0.532872	0.169591		0.473568		0.424749	0.5	0.229935	0.419753	0.176829		0.321138			vln3-1:mock vs. vln3-2:flg22				0.0001
								96	0.477848	0.31	0.571096	0.384365	0.54386	0.622807			96	0.364821	0.190736		0.350562		0.206468	0.459075	0.180162	0.518868	0.429474		0.385749			vln3-1:mock vs. vln2vln3:mock				>0.9999
								97	0.390374	0.29375	0.776316	0.38051	0.656676	0.328358			97	0.410758	0.317972		0.525362		0.187845	0.653153	0.241294	0.25	0.441489		0.503205			vln3-1:mock vs. vln2vln3:flg22				0.0016
								98	0.305195	0.257692	0.591346	0.515419	0.48227	0.216837			98	0.347443	0.327103		0.379518		0.236979	0.691057	0.436937	0.267974	0.418994		0.287815			vln3-1:flg22 vs. vln3-2:mock				0.0008
								99	0.377049	0.230769	0.605333	0.553892	0.427152	0.179348			99	0.269327	0.354217		0.451187		0.155251	0.863388	0.228477	0.161491	0.394495		0.442049			vln3-1:flg22 vs. vln3-2:flg22				>0.9999
								100	0.532922	0.427386	0.560096	0.446914	0.666667	0.268235			100	0.456667	0.466667		0.295265		0.102828	0.55848	0.359202	0.202564	0.460606		0.258555			vln3-1:flg22 vs. vln2vln3:mock				0.002
								101	0.440541	0.361538	0.652174	0.440233	0.433071	0.394872			101	0.573585	0.225882		0.376923		0.219941	0.60687	0.409091	0.209091	0.319527		0.416			vln3-1:flg22 vs. vln2vln3:flg22				>0.9999
								102	0.579918	0.308475	0.552716	0.5	0.555851	0.349432			102	0.714286	0.197701		0.433234		0.788546	0.565916	0.281646	0.373464	0.45082		0.289474			vln3-2:mock vs. vln3-2:flg22				0.0002
								103	0.751462	0.2827	0.523232	0.289744	0.461847	0.173913			103	0.333333	0.270588		0.435361		0.528689	0.524476	0.217391	0.275194	0.17199		0.49734			vln3-2:mock vs. vln2vln3:mock				>0.9999
								104	0.679039	0.17603	0.607407	0.343085	0.367816	0.208333			104	0.568266	0.17103		0.404321		0.234114	0.424242	0.200461	0.496855	0.563084		0.269978			vln3-2:mock vs. vln2vln3:flg22				0.0023
								105	0.544901	0.198502	0.52819	0.409611	0.572464	0.181159			105	0.379939	0.355422		0.427757		0.463504	0.619926	0.183628	0.368732	0.271478		0.204188			vln3-2:flg22 vs. vln2vln3:mock				0.0006
								106	0.53562	0.252212	0.437975	0.209924	0.498896	0.13941			106	0.419708	0.334951		0.381743		0.305211	0.496644	0.18896	0.423554	0.146597		0.600559			vln3-2:flg22 vs. vln2vln3:flg22				>0.9999
								107	0.474308	0.293413	0.687225	0.425721	0.468998	0.143791			107	0.714286	0.309677		0.349206		0.249084	0.477647	0.245487	0.512605	0.330935		0.389545			vln2vln3:mock vs. vln2vln3:flg22				0.0058
								108	0.568376	0.237374	0.46506	0.244851	0.444099	0.567308			108	0.249448	0.30303		0.374065		0.173184	0.725806	0.431871	0.440079	0.404762		0.295154
								109	0.353783	0.221818	0.588235	0.386719	0.584906	0.309002			109	0.782383	0.303754		0.520216		0.293769	0.371274	0.160896	0.332481	0.542662		0.454849
								110	0.635135	0.248826	0.505976	0.437173	0.565854	0.247642			110	0.466403	0.570342		0.411765		0.34375	0.463668	0.169072	0.304622	0.333333		0.266529
								111	0.469602	0.345455	0.619444	0.27	0.606335	0.465426			111	0.503425	0.275711		0.348052		0.242667	0.605714	0.364	0.220302	0.142173		0.360335
								112	0.809278	0.265487	0.573034	0.403614	0.520833	0.599206			112	0.491713	0.173397		0.204706		0.162907	0.470199	0.167279	0.59116	0.323353		0.455556
								113	0.76494	0.224719	0.764151	0.459732	0.574534	0.275362			113	0.56129	0.134809		0.195604		0.188366	0.368421	0.143172	0.490196	0.285156		0.643275
								114	0.592875	0.237154	0.425606	0.470948	0.422037	0.474265			114	0.574257	0.290676		0.276836		0.286932	0.577947	0.38051	0.441767	0.411157		0.419847
								115	0.636888	0.368664	0.684971	0.345088	0.501006	0.414085			115	0.233708	0.108787		0.468571		0.384921	0.349398	0.0874317	0.525386	0.282759		0.245283
								116	0.508557	0.333333	0.525253	0.445283	0.790761	0.194118			116	0.534177	0.160465		0.543062		0.131148	0.716463	0.178261	0.479866	0.440389		0.503254
								117	0.495396	0.38843	0.561069	0.271062	0.464435	0.686957			117	0.457071	0.198198		0.199659		0.267139	0.304965	0.212766	0.544304	0.301095		0.484642
								118	0.601713	0.237154	0.55848	0.316667	0.670455	0.148052			118	0.638254	0.304965		0.276718		0.439834	0.62259		0.488608	0.378531		0.193154
								119	0.815498	0.236934	0.5	0.460177	0.69509	0.242236			119	0.66881	0.170412		0.121556		0.375	0.520755		0.375375	0.349425		0.448718
								120	0.601695	0.277778	0.513353	0.27907	0.629393	0.282561			120	0.618768	0.166058		0.250602		0.16573	0.495627		0.292566	0.299475		0.216216
								121	0.868571	0.28	0.654008	0.34739	0.505208	0.513678			121	0.450633	0.241611		0.33121		0.341709	0.59596		0.346835	0.544578		0.172185
								122	0.659138	0.453642	0.628809	0.440273	0.517857	0.634058			122	0.56546	0.260317		0.243316		0.431034	0.395028		0.559486	0.388211		0.358025
								123	0.361746	0.363344	0.579545	0.205584	0.6475	0.213483			123	0.333333	0.201681		0.201681		0.145969	0.642857		0.44697	0.46831		0.448087
								124	0.787952	0.159136	0.497396	0.315353	0.356808	0.441696			124	0.398964	0.215686		0.450893		0.144578	0.614243		0.585185	0.297456		0.413953
								125	0.694581	0.552189	0.54007	0.321555	0.516373	0.235828			125	0.753149	0.255365		0.29097		0.143369	0.504348		0.474093	0.174853		0.353282
								126	0.602241	0.288889	0.703704	0.274011	0.509044	0.214689			126	0.406176	0.230088		0.367847		0.221239	0.647773		0.386517	0.256173		0.513072
								127	0.634286	0.208092	0.728	0.385892	0.568233	0.354571			127	0.473804	0.247423		0.45042		0.204698	0.597015		0.535354	0.121795		0.597598
								128	0.583942	0.308911	0.623431	0.47561	0.599078	0.179245			128	0.532203	0.227488		0.422062		0.160183	0.748366		0.70903	0.421801		0.488636
								129	0.519444	0.268908	0.621924	0.272966	0.71746	0.364286			129	0.315193	0.285156		0.444134		0.38403	0.502358		0.644928	0.17907		0.446281
								130	0.518957	0.399485	0.595604	0.426866	0.486631	0.153285			130	0.537349	0.185714		0.421222		0.354331	0.71164		0.476543	0.266862		0.348889
								131	0.827715	0.159213	0.613158	0.433071	0.585965	0.116883			131	0.764706	0.158257		0.185745		0.337629	0.575682		0.417857	0.271429		0.560976
								132	0.722772	0.372032	0.445104	0.246445	0.432203	0.18705			132	0.602198	0.268362		0.438287		0.144543	0.423529		0.50211	0.395664		0.453947
								133	0.532731	0.339623	0.571956	0.329446	0.415704	0.264822			133	0.697987	0.19697		0.275424		0.146835	0.370629		0.327711	0.185542		0.553763
								134	0.620178	0.229122	0.563107	0.119632	0.414384	0.20339			134	0.75102	0.472868		0.321101		0.145923	0.501292		0.763485			0.498069
								135	0.596558	0.261574	0.68	0.273723	0.510684	0.203422			135	0.48227	0.313409		0.21374		0.19917	0.412602		0.594203			0.555556
								136	0.690751	0.188586	0.51532	0.220884	0.503876	0.286885			136	0.470085	0.220513		0.399132		0.367925	0.539419		0.630435			0.393204
								137	0.901515	0.331878	0.741722	0.250774	0.614148	0.365333			137	0.571856	0.320197		0.220844		0.389262	0.533141		0.415663			0.329975
								138	0.56338	0.475992	0.695455	0.293103	0.304924	0.192641			138	0.364486	0.352459		0.338912		0.295165	0.519231		0.474394			0.531335
								139	0.568182	0.476483	0.637584	0.212534	0.302428	0.153125			139	0.663462	0.269663		0.164557		0.70317	0.416667		0.478431			0.267735
								140	0.514161	0.398176	0.480349	0.226463	0.487395	0.294766			140	0.63354	0.206009		0.313175		0.411085	0.492872		0.508393			0.43949
								141	0.887967	0.364726	0.471264	0.192149	0.452785	0.22379			141	0.579186	0.340599		0.476923		0.378049	0.422043		0.756198			0.65
								142	0.529046	0.455357	0.489627	0.594684	0.494647	0.430303			142	0.551622	0.448087		0.389873		0.431235	0.566879		0.437186			0.557252
								143	0.684211	0.270169	0.302846	0.347561	0.405616	0.261364			143	0.47646	0.116848		0.246316		0.442771	0.364679		0.713693			0.484076
								144	0.660455	0.45768	0.555844	0.235849	0.484456	0.42126			144	0.676829	0.330275		0.389791		0.210784	0.338776		0.370722			0.462462
								145	0.460705	0.169231	0.612663	0.143541	0.478261	0.139165			145	0.573446	0.450355		0.527316		0.340557	0.244706		0.498195			0.348404
								146	0.688034	0.34957	0.458182	0.122699	0.615385	0.228748			146	0.392593	0.463259		0.577938		1.02727	0.589354		0.449519			0.482599
								147	0.521173	0.349633	0.555891	0.205128	0.369305	0.209497			147	0.365123	0.247024		0.308824		3.21698	0.558685		0.507123			0.426829
								148	0.40208	0.437086	0.476082	0.153285	0.596491	0.130081			148	0.635714	0.152809		0.234818		0.331897	0.364322		0.65894			0.488722
								149	0.797153	0.412632	0.547059	0.142105	0.47546	0.422581			149	0.50303	0.0866426		0.374663		0.247024	0.753247		0.423631			0.573427
								150	0.403101	0.392679	0.632959	0.161376	0.6875	0.253731			150	0.507692	0.109034		0.361702		0.301235	0.386792		0.397849			0.425331
								151	0.650718	0.243309	0.312369	0.219873	0.65109	0.129032			151	0.468571	0.412371		0.237258		0.316456	0.513021		0.416667			0.46506
								152	0.421663	0.179293	0.421818	0.255882	0.609524	0.595016			152	0.665644	0.186246		0.153173		0.433824	0.452214		0.381176			0.408451
								153	0.577428	0.367384	0.541226	0.343164	0.425868	0.35493			153	0.433333	0.359684		0.37299		0.397985	0.451948		0.432749			0.313889
								154	0.447917	0.154897	0.471875	0.227848	0.462891	0.262425			154	0.411765	0.423453		0.648734		0.270423	0.518006		0.52451			0.318584
								155	0.444444	0.423256	0.397436	0.288462	0.791878	0.250633			155	0.405567	0.225309		0.364407		0.336088	0.546667		0.648968			0.51497
								156	0.500891	0.56	0.478873	0.186508	0.582447	0.197761			156	0.831126	0.268482		0.314775		0.394432	0.747826		0.494172			0.279302
								157	0.721925	0.461765	0.598338	0.236842	0.384321	0.30303			157	0.445876	0.347305		0.283333		0.330073	0.484252		0.502825			0.625532
								158	0.427673	0.502525	0.508696	0.208791	0.41649	0.172477			158	0.411111	0.0930233		0.365079		0.445748	0.625		0.464865			0.375
								159	0.53125	0.195378	0.552147	0.148014	0.641694	0.361664			159	0.396465	0.189873		0.343629		0.51676	0.460714		0.325871			0.5
								160	0.616393	0.205882	0.58867	0.437126	0.586207	0.28211			160	0.400922	0.0873016		0.41247		0.386997	0.554517		0.410596			0.585714
								161	0.526221	0.31962	0.642857	0.368421	0.434174	0.376087			161	0.54071	0.37931		0.409091		0.331081	0.531977		0.395181			0.254818
								162	0.665584	0.17505	0.601744	0.130841	0.555237	0.390244			162	0.764368	0.0845987		0.215929		0.242857	0.432961		0.421829			0.751037
								163	0.301556	0.259508	0.491329	0.268041	0.585973	0.260504			163	0.444444	0.0995185		0.231884		0.279343	0.433544		0.281609			0.342776
								164	0.569124	0.451737	0.672474	0.129808	0.635514	0.181287			164	0.383598	0.112994		0.469048		0.245946	0.825658		0.420543			0.387534
								165	0.608479	0.295844	0.615672	0.251497	0.649237	0.40407			165	0.501348	0.164414		0.432941		0.2	0.497283		0.558739			0.450331
								166	0.37037	0.406818	0.547619	0.355263	0.637387	0.30339			166	0.356265	0.150649		0.375796		0.219219	0.467742		0.306641			0.342711
								167	0.709497	0.137577	0.549118	0.202454	0.513661	0.313725			167	0.571429	0.114537		0.3213		0.575269	0.66		0.525424			0.601399
								168	0.377163	0.150685	0.400826	0.204545	0.59127	0.413408			168	0.359338	0.155357		0.54007		0.235127	0.611111		0.385135			0.545714
								169	0.641686	0.308977	0.456311	0.380282	0.411215	0.503356			169	0.410989	0.284133		0.414141		0.183246	0.673993					0.422872
								170	0.659091		0.545723	0.335526	0.432203	0.348341			170	0.381657	0.367454		0.633205		0.457711	0.303665					0.3
								171	0.590444		0.385246	0.155056	0.533333	0.250784			171	0.399563	0.196544		0.468571		0.403846	0.6					0.254753
								172	0.484536		0.504886	0.35625	0.473193	0.232941			172	0.584775	0.22043		0.244403		0.415335	0.579365					0.348718
								173	0.927978		0.509375	0.22807	0.536977	0.48			173	0.358442	0.259912		0.472441		0.498258	0.593361					0.592982
								174	0.43949		0.389978	0.226866	0.40038	0.167219			174	0.352941	0.419847		0.332288		0.424691	0.49652					0.516456
								175	0.699267		0.983713	0.32872	0.448661	0.366743			175	0.613757	0.258523		0.206983		0.125912	0.40146					0.581522
								176	0.329327		0.778723	0.391026	0.494118	0.288428			176	0.570492	0.303644		0.229282		0.154275	0.466667					0.267574
								177	0.415354		0.667702	0.256757	0.631922	0.468208			177	0.558621	0.284065		0.290419		0.356775	0.400433					0.435013
								178	0.561243		0.670854	0.215827	0.736111	0.322807			178	0.458333	0.33209		0.320961		0.467422	0.609865					0.407202
								179	0.654229		0.8	0.285	0.64011				179	0.55625	0.312997		0.190661		0.300733	0.486395					0.647841
								180	0.535176		0.56383	0.191489	0.482085				180	0.549669	0.0875371		0.273997		0.120858	0.414097					0.515625
								181	0.468278		0.542986	0.241611	0.410646				181	0.398678	0.379562		0.162698		0.69863	0.368182					0.376812
								182	0.575301		0.487437	0.311377	0.434694				182	0.611429	0.205729		0.264368		0.421162	0.884892					0.411067
								183	0.690821		0.514644	0.366279	0.395722				183	0.360294	0.283361		0.157546		0.27533	0.42602					0.685065
								184	0.689769		0.604294	0.169811	0.684466				184	0.557692	0.248276		0.180967		0.39905	0.337423					0.289474
								185	0.608808		0.502463	0.251082	0.698413				185	0.346154	0.412698		0.268156		0.147745	0.487578					0.549884
								186	0.420952		0.251989	0.225641	0.514706				186	0.61753	0.229798		0.238318		0.238532	0.407166					0.38051
								187	0.738636		0.527778	0.27673	0.456091				187	0.526316	0.20283		0.446154		0.462766	0.258706					0.536111
								188	0.609312		0.576923	0.225806	0.536862				188	0.375676	0.230588		0.245989		0.308824	0.388693					0.537313
								189	0.417537		0.56213	0.299539	0.577031				189	0.484211	0.37931		0.162011		0.527311	0.46129					0.295652
								190	0.570922		0.551821	0.251366	0.518164				190	0.5	0.178295		0.216625		0.563303	0.687023					0.227139
								191	0.636612		0.471572	0.312925	0.418033				191	0.426667	0.227006		0.369159		0.28877	0.398827					0.690909
								192	0.545238		0.617737	0.176292	0.502693				192	0.330882	0.248366		0.375		0.579572	0.522911					0.23348
								193	0.278689		0.669039	0.274725	0.599369				193	0.415385	0.4		0.312903		0.306513	0.463964					0.495957
								194	0.66313		0.556485	0.222222	0.470588				194	0.660465	0.297229		0.163386		0.170498	0.658784					0.617647
								195	0.427757		0.565476	0.233415	0.587607				195	0.708207	0.135371		0.471698		0.362288	0.467172					0.541045
								196	0.253493		0.526154	0.340764	0.580645				196	0.578778	0.414634		0.303754		0.420253	0.528902					0.613139
								197	0.872483		0.320293	0.235075	0.644444				197	0.53252	0.283654		0.342105		0.465969	0.415094					0.315041
								198	0.399425		0.503145	0.242938	0.539568				198	0.675824	0.381098		0.357771		0.461538	0.688963					0.417553
								199	0.435203		0.475059	0.0816832	0.263959				199	0.517677	0.352941		0.177419		0.368512	0.456825					0.6625
								200	0.394737		0.455	0.3	0.528302				200	0.47081	0.316716		0.220253		0.217304	0.610169					0.501355
								201	0.339326		0.412338	0.271875	0.407895				201	0.417445	0.124521				0.168196	0.411565					0.279843
								202	0.501205		0.525692	0.292373	0.381988				202	0.48415	0.150943				0.289017	0.438017					0.332248
								203	0.361244		0.542857	0.247292	0.383158				203	0.583784	0.135354				0.171334	0.651452					0.28866
								204	0.508333		0.515358	0.262467	0.4875				204	0.471774	0.171717				0.231383	0.512195					0.272425
								205	0.390681		0.588997	0.194805	0.571942				205	0.781095	0.201031				0.187786	0.743017					0.464
								206	0.474627		0.478747	0.265683	0.651163				206	0.733645	0.213166				0.495868	0.490625					0.445161
								207	0.645299		0.64557	0.331395	0.411765				207	0.388889	0.284431				0.512894	0.458874					0.320248
								208	0.4714		0.555133	0.44898	0.413854				208	0.484733	0.162264				0.170635	0.568093					0.675277
								209	0.792208		0.868644	0.292958	0.72314				209	0.418112	0.190311				0.23494	0.562814					0.430168
								210	0.622568		0.536842	0.155983	0.402746				210	0.376812	0.192843				0.122137	0.530534					0.188406
								211	0.543307		0.457399	0.309917	0.52988				211	0.370155	0.212534				0.154399	0.753799					0.309917
								212	0.439359		0.747664	0.341398	0.416382				212	0.385666	0.451977				0.402778	0.906015					0.544959
								213	0.5125		0.367164	0.137667	0.4377				213	0.695925	0.211009				0.36215	0.340471					0.455526
								214	0.544843		0.577017	0.226629	0.407494				214	0.597531					0.657895	0.506329					0.511945
								215	0.598575		0.495495	0.173307	0.628019				215	0.477477					0.25	0.627389					0.520147
								216	0.376623		0.528634	0.341463	0.478774				216	0.481848					0.316794	0.70903					0.292566
								217	0.636103		0.624703	0.185083	0.469526				217	0.783784					0.283019	0.454023					0.302211
								218	0.557292		0.375	0.509146	0.540761				218	0.511848					0.366167	0.580524					0.461538
								219	0.510511		0.607046	0.316206	0.487671				219	0.685259					0.41206	0.583012					0.238202
								220	0.555336		0.649596	0.318182	0.434483				220	0.559633					0.246459	0.547564					0.175281
								221	0.7		0.597222	0.294545	0.412371				221	0.490975					0.332518	0.529197					0.582555
								222	0.438		0.593857	0.146299	0.462366				222	0.55625					0.479125	0.493113					0.441065
								223	0.582133		0.666667	0.345133	0.62215				223	0.5					0.452962	0.607843					0.408978
								224	0.659459		0.420074	0.224956	0.570833				224	0.269327					0.380952	0.492401					0.280142
								225	0.417962		0.383929	0.255725	0.557592				225	0.618768					0.274949	0.85119					0.25054
								226	0.880282		0.511182	0.157216	0.463722				226						0.335227	0.486726					0.420455
								227	0.635678		0.574026	0.156522	0.719212				227						0.250877	0.554386					0.343234
								228	0.413712		0.542955	0.274419	0.61413				228						0.268589	0.635556					0.548387
								229	0.514403		0.626168	0.384354	0.390879				229						0.333333	0.377193					0.451691
								230	0.722063		0.725926	0.342723	0.486486				230						0.36136	0.467797					0.681818
								231	0.671924		0.610272	0.355401	0.390295				231						0.210784	0.416667					0.50774
								232	0.559603		0.487805	0.140394	0.492997				232						0.529745	0.543956					0.280702
								233	0.382096		0.388747	0.195312	0.654354				233						0.248691	0.361162					0.350294
								234	0.615925		0.684932	0.159806	0.489583				234						0.207182	0.530612					0.438961
								235	0.601732		0.590909	0.4875	0.717325				235						0.385965	0.502415					0.38796
								236	0.434174		0.501259	0.419598	0.366584				236						0.498778	0.485507					0.30123
								237	0.369352		0.543651	0.460208	0.57				237						0.40625	0.583784					0.456973
								238	0.619318		0.580247	0.469925	0.636691				238						0.314779	0.371795					0.565826
								239	0.503106		0.441935	0.292264					239							0.417559					0.430769
								240	0.628866		0.415301	0.240449					240							0.404959					0.385475
								241	0.380952		0.48368	0.304348					241							0.462871					0.437247
								242	0.475138		0.704319	0.36					242							0.38125					0.623188
								243			0.425263	0.450549					243							0.434091					0.454988
								244			0.266667	0.355615					244							0.395683					0.543716
								245			0.833333	0.328125					245							0.386364					0.299465
								246			0.569767	0.33452					246							0.495305					0.338583
								247			0.423858						247							0.517241					0.389049
								248			0.535714						248							0.39895					0.259117
								249			0.406072						249							0.518072					0.491713
								250			0.405959						250							0.346835					0.46594
								251			0.765808						251							0.446809					0.459584
								252			0.595801						252							0.381038					0.369509
								253			0.409302						253							0.753086					0.40201
								254			0.502294						254							0.63388					0.228963
								255			0.701195						255												0.25779
								256			0.270742						256												0.530534
								Ave.	0.561155	0.314719	0.564418	0.314388	0.535361	0.304043			Ave.	0.490178	0.256906	0.310822	0.323457	0.201207	0.347033	0.512236	0.286895	0.432647	0.325953	0.230126	0.429627
								S.D.	0.140825	0.121583	0.111685	0.112042	0.124225	0.141313			S.D.	0.121233	0.110435	0.112622	0.118455	0.0813906	0.234393	0.122684	0.124821	0.119993	0.12735	0.0891347	0.130933
								Šídák's multiple comparisons test				P Value						Tukey's multiple comparisons test			P Value
								WT:Control vs. WT:Treated				<0.0001						WT:mock vs. WT:ABA			<0.0001
								WT:Control vs. vln2-1:Control				>0.9999						WT:mock vs. WT:SA			<0.0001
								WT:Control vs. vln2-1:Treated				<0.0001						WT:mock vs. WT:CaCl2			<0.0001
								WT:Control vs. vln4-1:Control				0.5506						WT:mock vs. WT:Dark			<0.0001
								WT:Control vs. vln4-1:Treated				<0.0001						WT:mock vs. WT:H2O2			<0.0001
								WT:Treated vs. vln2-1:Control				<0.0001						WT:mock vs. vln3-1:mock			0.8537
								WT:Treated vs. vln2-1:Treated				>0.9999						WT:mock vs. vln3-1:ABA			<0.0001
								WT:Treated vs. vln4-1:Control				<0.0001						WT:mock vs. vln3-1:SA			0.0028
								WT:Treated vs. vln4-1:Treated				>0.9999						WT:mock vs. vln3-1:CaCl2			<0.0001
								vln2-1:Control vs. vln2-1:Treated				<0.0001						WT:mock vs. vln3-1:Dark			<0.0001
								vln2-1:Control vs. vln4-1:Control				0.2783						WT:mock vs. vln3-1:H2O2			0.0001
								vln2-1:Control vs. vln4-1:Treated				<0.0001						WT:ABA vs. WT:SA			0.2407
								vln2-1:Treated vs. vln4-1:Control				<0.0001						WT:ABA vs. WT:CaCl2			<0.0001
								vln2-1:Treated vs. vln4-1:Treated				0.9976						WT:ABA vs. WT:Dark			0.1314
								vln4-1:Control vs. vln4-1:Treated				<0.0001						WT:ABA vs. WT:H2O2			<0.0001
																		WT:ABA vs. vln3-1:mock			<0.0001
																		WT:ABA vs. vln3-1:ABA			0.7668
																		WT:ABA vs. vln3-1:SA			<0.0001
																		WT:ABA vs. vln3-1:CaCl2			0.0004
																		WT:ABA vs. vln3-1:Dark			0.9575
																		WT:ABA vs. vln3-1:H2O2			<0.0001
																		WT:SA vs. WT:CaCl2			>0.9999
																		WT:SA vs. WT:Dark			0.0004
																		WT:SA vs. WT:H2O2			0.8093
																		WT:SA vs. vln3-1:mock			<0.0001
																		WT:SA vs. vln3-1:ABA			0.995
																		WT:SA vs. vln3-1:SA			<0.0001
																		WT:SA vs. vln3-1:CaCl2			>0.9999
																		WT:SA vs. vln3-1:Dark			0.0386
																		WT:SA vs. vln3-1:H2O2			<0.0001
																		WT:CaCl2 vs. WT:Dark			<0.0001
																		WT:CaCl2 vs. WT:H2O2			0.8287
																		WT:CaCl2 vs. vln3-1:mock			<0.0001
																		WT:CaCl2 vs. vln3-1:ABA			0.4943
																		WT:CaCl2 vs. vln3-1:SA			<0.0001
																		WT:CaCl2 vs. vln3-1:CaCl2			>0.9999
																		WT:CaCl2 vs. vln3-1:Dark			<0.0001
																		WT:CaCl2 vs. vln3-1:H2O2			<0.0001
																		WT:Dark vs. WT:H2O2			<0.0001
																		WT:Dark vs. vln3-1:mock			<0.0001
																		WT:Dark vs. vln3-1:ABA			0.0024
																		WT:Dark vs. vln3-1:SA			<0.0001
																		WT:Dark vs. vln3-1:CaCl2			<0.0001
																		WT:Dark vs. vln3-1:Dark			0.9845
																		WT:Dark vs. vln3-1:H2O2			<0.0001
																		WT:H2O2 vs. vln3-1:mock			<0.0001
																		WT:H2O2 vs. vln3-1:ABA			0.0066
																		WT:H2O2 vs. vln3-1:SA			<0.0001
																		WT:H2O2 vs. vln3-1:CaCl2			0.9616
																		WT:H2O2 vs. vln3-1:Dark			<0.0001
																		WT:H2O2 vs. vln3-1:H2O2			<0.0001
																		vln3-1:mock vs. vln3-1:ABA			<0.0001
																		vln3-1:mock vs. vln3-1:SA			<0.0001
																		vln3-1:mock vs. vln3-1:CaCl2			<0.0001
																		vln3-1:mock vs. vln3-1:Dark			<0.0001
																		vln3-1:mock vs. vln3-1:H2O2			<0.0001
																		vln3-1:ABA vs. vln3-1:SA			<0.0001
																		vln3-1:ABA vs. vln3-1:CaCl2			0.5259
																		vln3-1:ABA vs. vln3-1:Dark			0.1993
																		vln3-1:ABA vs. vln3-1:H2O2			<0.0001
																		vln3-1:SA vs. vln3-1:CaCl2			<0.0001
																		vln3-1:SA vs. vln3-1:Dark			<0.0001
																		vln3-1:SA vs. vln3-1:H2O2			>0.9999
																		vln3-1:CaCl2 vs. vln3-1:Dark			0.0001
																		vln3-1:CaCl2 vs. vln3-1:H2O2			<0.0001
																		vln3-1:Dark vs. vln3-1:H2O2			<0.0001

## Sheet: Supplementary Fig 2
	Figure S2a							Figure S2b

[truncated: 6 more sheets: Supplementary Fig 3, Supplementary Fig 4, Supplementary Fig 5, Supplementary Fig 6, Supplementary Fig 7, Supplementary Fig 8]
